# Supplementary material for: 3,5-Dibromo-2,2,6,6,7,7-hexa­methyl­octane-4-one
Source: Acta Crystallogr Sect E Struct Rep Online. 2012 Nov 17;68(Pt 12):o3367. doi: 10.1107/S160053681204603X (PMC3588963; doi:10.1107/S160053681204603X)
Supplement: Supplementary file 2 [file e-68-o3367-Isup2.hkl]

# 
# h,k,l, Fc-squared, Fo-squared, sigma(Fo-squared) and status flag 
# 
data_I
_shelx_title ' Compound X' 
_shelx_refln_list_code          4 
_shelx_F_calc_maximum      245.51 
_exptl_crystal_F_000       752.00 
_reflns_d_resolution_high  0.7704 
 
loop_ 
 _symmetry_equiv_pos_as_xyz 
 'x, y, z' 
 '-x, y+1/2, -z+1/2' 
 '-x, -y, -z' 
 'x, -y-1/2, z-1/2' 
 
_cell_length_a    14.6020 
_cell_length_b     9.9630 
_cell_length_c    10.9740 
_cell_angle_alpha  90.000 
_cell_angle_beta   93.321 
_cell_angle_gamma  90.000 
 
_shelx_F_squared_multiplier     1.000 
 
loop_ 
 _refln_index_h 
 _refln_index_k 
 _refln_index_l 
 _refln_F_squared_calc 
 _refln_F_squared_meas 
 _refln_F_squared_sigma 
 _refln_observed_status 
   3   0   0    25210.38    20046.01    656.22 o 
   4   0   0     7665.74     6578.99    167.61 o 
   5   0   0        6.20       63.75     15.50 o 
   6   0   0       88.71       80.23     18.54 o 
   7   0   0        5.56       28.34     15.69 o 
   8   0   0      341.65      331.10     26.19 o 
   9   0   0     3377.34     3159.99     91.50 o 
  10   0   0    10991.43    10895.09    274.61 o 
  11   0   0        3.02        2.94     23.64 o 
  12   0   0    11763.71    12710.56    331.89 o 
  13   0   0     7880.14     8419.67    252.84 o 
  14   0   0        3.00       18.63     30.31 o 
  15   0   0     6697.13     7427.73    253.72 o 
  16   0   0     1306.49     1544.69    103.37 o 
  17   0   0       17.41       16.57     54.82 o 
  18   0   0       39.96      -50.12     86.40 o 
   2   1   0      438.47      427.22     20.69 o 
   3   1   0     1372.32     1190.67     65.37 o 
   4   1   0        1.45       13.10     22.51 o 
   5   1   0     1563.19     1351.18     31.74 o 
   6   1   0     6417.83     5878.54    163.25 o 
   7   1   0      234.17      213.16     16.43 o 
   8   1   0      827.75      782.00     24.68 o 
   9   1   0        5.37        0.85     15.10 o 
  10   1   0     2361.01     2338.43     52.44 o 
  11   1   0     4889.57     4978.89    114.90 o 
  12   1   0      778.14      823.83     31.11 o 
  13   1   0      264.81      275.74     22.33 o 
  14   1   0     1824.18     2061.55     92.48 o 
  15   1   0     1132.90     1255.30     80.72 o 
  16   1   0       48.76       40.95     28.00 o 
  17   1   0        4.26      -31.29     39.15 o 
  18   1   0      391.69      260.89     84.98 o 
   1   2   0       29.06       77.48      9.91 o 
   2   2   0     6556.92     6304.84    154.81 o 
   3   2   0     2690.87     2369.02    109.35 o 
   4   2   0     2865.20     2454.58     48.30 o 
   5   2   0    29570.37    25743.68    429.89 o 
   6   2   0      231.89      239.86     27.51 o 
   7   2   0     7288.73     6897.73    125.04 o 
   8   2   0     5259.04     4797.64     93.51 o 
   9   2   0      349.07      364.88     19.75 o 
  10   2   0     4849.98     4856.44     98.61 o 
  11   2   0      128.30      118.61     19.01 o 
  12   2   0     1093.84     1031.87     36.26 o 
  13   2   0     1289.48     1288.03     42.89 o 
  14   2   0      579.60      558.44     34.08 o 
  15   2   0     1735.33     1951.51    169.77 o 
  16   2   0      111.48       91.40     29.06 o 
  17   2   0      809.71      921.82     65.32 o 
  18   2   0      533.11      520.74    125.88 o 
   1   3   0     2217.87     2173.09    108.13 o 
   2   3   0     5482.61     5280.16    169.13 o 
   3   3   0      147.82      155.18      8.64 o 
   4   3   0     4932.60     4702.52    222.29 o 
   5   3   0      670.68      632.77     16.60 o 
   6   3   0     2299.07     2310.44    104.06 o 
   7   3   0       11.82       23.59     10.48 o 
   8   3   0       96.60       80.75     29.23 o 
   9   3   0     1676.38     1730.53     49.53 o 
  10   3   0      231.54      233.04     19.45 o 
  11   3   0     1777.43     1731.94     84.69 o 
  12   3   0      302.44      324.66     33.15 o 
  13   3   0      267.77      256.21     31.19 o 
  14   3   0      623.16      679.56     39.93 o 
  15   3   0      117.03       50.27     27.64 o 
  16   3   0       22.52       45.62     37.32 o 
  17   3   0      294.08      254.04     37.14 o 
  18   3   0        0.11      -49.87     70.27 o 
   0   4   0      848.76      843.22     28.39 o 
   1   4   0     3098.59     3152.49    175.46 o 
   2   4   0     4245.76     4049.01    149.47 o 
   3   4   0        3.99        0.81      5.88 o 
   4   4   0    10811.75    10343.92    157.49 o 
   5   4   0    16355.07    15173.18    511.41 o 
   6   4   0      444.76      378.17     14.35 o 
   7   4   0     6179.65     5945.06    199.73 o 
   8   4   0    10852.19    10263.98    166.06 o 
   9   4   0      710.88      667.26     35.85 o 
  10   4   0     1374.50     1413.36     75.32 o 
  11   4   0      873.51      875.02     30.74 o 
  12   4   0        0.30      -25.69     17.13 o 
  13   4   0       20.03        7.17     20.89 o 
  14   4   0      664.81      707.58     40.32 o 
  15   4   0      450.08      409.93     38.59 o 
  16   4   0      580.23      569.77     44.13 o 
  17   4   0     1243.88     1490.94     85.45 o 
   1   5   0        1.02       11.87      5.42 o 
   2   5   0     2103.25     2100.53    195.17 o 
   3   5   0     7006.47     6644.43     85.76 o 
   4   5   0     3241.35     3179.65     53.45 o 
   5   5   0     3999.02     3838.16    169.67 o 
   6   5   0    15121.27    14889.43    231.32 o 
   7   5   0     8112.37     7591.40    193.40 o 
   8   5   0        2.58       -2.74     11.64 o 
   9   5   0     5435.08     5306.31     94.14 o 
  10   5   0     4183.08     4209.01     81.99 o 
  11   5   0      758.76      652.84     32.22 o 
  12   5   0       39.08       28.57     15.64 o 
  13   5   0       10.62        4.49     50.12 o 
  14   5   0        3.64       29.95     20.03 o 
  15   5   0     1216.03     1340.97     53.82 o 
  16   5   0     1157.11     1348.33     76.59 o 
  17   5   0       27.89       81.30     61.00 o 
   0   6   0    17822.63    17671.64    249.87 o 
   1   6   0     4353.71     4328.48     69.61 o 
   2   6   0      963.32     1002.34     27.95 o 
   3   6   0     5973.21     6019.58    166.09 o 
   4   6   0     1553.74     1418.58     52.76 o 
   5   6   0        1.23        8.02      6.37 o 
   6   6   0       66.35       53.99      7.86 o 
   7   6   0      364.42      347.31     13.31 o 
   8   6   0      168.56      156.15     15.25 o 
   9   6   0     2300.21     2205.22     43.66 o 
  10   6   0     2475.59     2483.74     74.83 o 
  11   6   0       69.98       60.12     12.82 o 
  12   6   0     2483.14     2344.99     59.00 o 
  13   6   0     1226.09     1159.93    107.98 o 
  14   6   0       26.92        9.13     17.97 o 
  15   6   0      412.83      356.60     65.02 o 
  16   6   0      247.06      245.19     83.36 o 
   1   7   0     7505.59     7593.44    117.62 o 
   2   7   0     3316.33     3464.40     69.23 o 
   3   7   0      611.62      613.25     32.90 o 
   4   7   0     1770.93     1727.26     46.21 o 
   5   7   0        8.04       18.04     15.64 o 
   6   7   0      622.39      615.07     13.06 o 
   7   7   0      929.01      831.04     23.49 o 
   8   7   0     1806.32     1733.56     62.23 o 
   9   7   0     2134.19     2175.52     42.30 o 
  10   7   0      100.85       96.17     10.83 o 
  11   7   0     2099.95     2130.25     81.21 o 
  12   7   0     1826.96     1628.52     47.34 o 
  13   7   0      460.83      548.73     48.45 o 
  14   7   0     2057.84     2096.26    149.07 o 
  15   7   0      243.04      244.21     61.69 o 
   0   8   0      686.14      622.97     50.02 o 
   1   8   0      522.81      538.57     15.99 o 
   2   8   0      325.30      326.58     23.93 o 
   3   8   0      515.27      538.15     28.59 o 
   4   8   0       14.89        6.00     10.37 o 
   5   8   0      264.67      276.01     23.13 o 
   6   8   0      102.98       66.85     16.51 o 
   7   8   0      199.62      176.81     18.80 o 
   8   8   0       37.65       43.41      5.72 o 
   9   8   0       43.82       58.67     20.20 o 
  10   8   0      508.23      426.84     21.05 o 
  11   8   0       74.37       63.16     13.34 o 
  12   8   0      586.30      480.19     87.97 o 
  13   8   0      209.79      257.06     62.28 o 
  14   8   0      298.37      296.68     60.41 o 
   1   9   0     9099.87     9473.78    256.07 o 
   2   9   0     8402.59     9173.18    132.02 o 
   3   9   0      382.60      381.02     14.02 o 
   4   9   0     2296.29     2333.72     54.46 o 
   5   9   0      391.18      385.85     21.83 o 
   6   9   0        7.12       -7.57     18.18 o 
   7   9   0       16.54        7.59     16.95 o 
   8   9   0      109.07       96.45     22.95 o 
   9   9   0      649.12      747.43     68.46 o 
  10   9   0      455.18      356.60     15.40 o 
  11   9   0     2791.45     2583.40    171.93 o 
  12   9   0     1611.49     1462.11    114.94 o 
  13   9   0     1583.32     1409.93    127.01 o 
   0  10   0     1425.77     1424.05     85.13 o 
   1  10   0     1626.97     1599.31     75.13 o 
   2  10   0        2.07        6.96     30.50 o 
   3  10   0      857.06      882.80     33.59 o 
   4  10   0     1554.41     1583.20     44.89 o 
   5  10   0     1010.96     1011.17     32.80 o 
   6  10   0       40.04       31.73     16.11 o 
   7  10   0      376.77      311.49     41.73 o 
   8  10   0      385.95      391.29     34.17 o 
   9  10   0      330.93      260.10     42.47 o 
  10  10   0      386.30      486.06     64.93 o 
  11  10   0        1.49        0.98     41.68 o 
   1  11   0      715.43      796.18     54.82 o 
   2  11   0        1.08       36.19     35.41 o 
   3  11   0     1439.06     1591.86     82.48 o 
   4  11   0     1081.57     1115.68     52.81 o 
   5  11   0      424.68      375.45     23.82 o 
   6  11   0     2521.83     2613.20     91.78 o 
   7  11   0     2049.19     2102.91     99.78 o 
   8  11   0      225.87      138.77     32.91 o 
   9  11   0     1182.51     1150.14     71.91 o 
   0  12   0       13.83       40.01     52.67 o 
   1  12   0       85.11      106.12     43.25 o 
   2  12   0       49.68       18.63     37.37 o 
   3  12   0       14.81        3.92     53.75 o 
   4  12   0      148.38       30.40     55.90 o 
   5  12   0      482.11      473.06     54.04 o 
   6  12   0      322.13      349.69     29.60 o 
   7  12   0       93.11       34.33     31.58 o 
 -18   1   1      589.11      710.73     61.95 o 
 -17   1   1       27.80       13.12     41.73 o 
 -16   1   1      293.36      407.56     66.89 o 
 -15   1   1       40.86       46.13     36.93 o 
 -14   1   1       25.26        5.13     19.11 o 
 -13   1   1       32.69       27.78     18.07 o 
 -12   1   1     1772.80     1731.29     48.20 o 
 -11   1   1     5135.49     5207.07    108.51 o 
 -10   1   1      186.57      175.45     19.38 o 
  -9   1   1    13911.83    13397.73    230.69 o 
  -8   1   1     7749.07     6920.65    127.07 o 
  -7   1   1      591.00      525.07     18.78 o 
  -6   1   1    14032.56    12783.91    217.81 o 
  -5   1   1     2482.32     2300.36     46.74 o 
  -4   1   1     6479.89     6348.02    111.13 o 
  -3   1   1      266.82      328.72     11.15 o 
   1   1   1     3372.84     3396.64     80.32 o 
   3   1   1     1730.21     1832.72     36.03 o 
   4   1   1    49586.76    46355.89    753.31 o 
   5   1   1     5355.15     4870.66     92.72 o 
   6   1   1     7951.73     7495.69    138.03 o 
   7   1   1     6548.24     5975.94    114.34 o 
   8   1   1     1669.62     1638.57     39.32 o 
   9   1   1     2507.32     2387.17     61.20 o 
  10   1   1      258.70      254.41     20.37 o 
  11   1   1     1383.98     1387.84     41.26 o 
  12   1   1       66.39       88.75     18.82 o 
  13   1   1      239.53      276.22     53.70 o 
  14   1   1     2132.57     2446.96     72.29 o 
  15   1   1        0.11       22.45     61.84 o 
  16   1   1     1719.60     1834.22     94.74 o 
  17   1   1     1212.45     1266.46     82.41 o 
  18   1   1        1.87      -92.61    126.86 o 
 -18   2   1       22.98       14.88     42.03 o 
 -17   2   1       46.65       26.13     44.75 o 
 -16   2   1      213.93      300.60     32.91 o 
 -15   2   1      343.46      269.93     29.15 o 
 -14   2   1      374.22      378.28     28.39 o 
 -13   2   1        8.29       21.78     17.71 o 
 -12   2   1       38.72       24.44     17.30 o 
 -11   2   1     3209.22     3303.77     74.80 o 
 -10   2   1     5912.85     5781.99    114.34 o 
  -9   2   1      263.72      253.66     17.68 o 
  -8   2   1     2290.00     2080.16     48.60 o 
  -7   2   1     3125.86     2686.32     53.92 o 
  -6   2   1    11145.22    10540.34    184.10 o 
  -5   2   1     3600.98     3716.03    120.29 o 
  -4   2   1     1434.11     1333.22     44.72 o 
  -3   2   1     4376.67     4294.83     66.00 o 
  -2   2   1     8305.61     8496.82    126.24 o 
  -1   2   1     3691.00     3660.76     87.19 o 
   1   2   1     8205.48     8179.97    158.59 o 
   2   2   1    15323.45    14741.48    443.64 o 
   3   2   1     8332.48     8243.69    181.68 o 
   4   2   1      464.33      471.46     15.84 o 
   5   2   1    12926.31    12400.73    352.19 o 
   6   2   1     7617.26     6781.37    124.03 o 
   7   2   1     1820.23     1872.77     41.15 o 
   8   2   1      217.10      247.72     18.73 o 
   9   2   1     3827.99     3806.08     77.83 o 
  10   2   1     2313.01     2332.22     54.52 o 
  11   2   1     1317.72     1258.99     37.73 o 
  12   2   1      224.47      196.07     19.81 o 
  13   2   1      621.10      583.65     31.55 o 
  14   2   1     1473.19     1570.39     54.29 o 
  15   2   1     1955.84     2019.08    144.66 o 
  16   2   1      163.60      164.06     43.45 o 
  17   2   1      185.15      195.22     83.85 o 
  18   2   1     1174.21     1163.49     78.50 o 
 -18   3   1        7.86       49.46     40.36 o 
 -17   3   1     2449.90     2731.00    111.64 o 
 -16   3   1     3461.67     3888.20    124.70 o 
 -15   3   1      100.70       87.49     26.10 o 
 -14   3   1     4066.56     4481.78    131.70 o 
 -13   3   1     3517.08     3618.71     94.31 o 
 -12   3   1       53.80       53.39     18.65 o 
 -11   3   1     1050.80     1161.19     36.19 o 
 -10   3   1     1663.10     1589.31     42.37 o 
  -9   3   1       17.52       33.79     15.74 o 
  -8   3   1        6.11      -19.73     13.15 o 
  -7   3   1     1533.59     1414.28     29.43 o 
  -6   3   1     2484.49     2407.93     46.19 o 
  -5   3   1    14046.47    13450.56    205.71 o 
  -4   3   1    26229.06    24582.10    659.85 o 
  -2   3   1     6142.78     5892.33     90.11 o 
  -1   3   1    38077.75    35391.19    592.18 o 
   0   3   1    29149.51    27253.06    329.76 o 
   1   3   1     2032.17     1997.16     28.27 o 
   2   3   1    10417.50    10093.40    137.93 o 
   3   3   1     2915.32     2979.87     64.93 o 
   4   3   1     1211.77     1213.49     23.59 o 
   5   3   1     1033.77      993.52     22.75 o 
   6   3   1     5983.63     5679.56    105.09 o 
   7   3   1        2.12        7.70     11.10 o 
   8   3   1     4776.34     4686.67     93.97 o 
   9   3   1    14426.46    13959.37    266.27 o 
  10   3   1      406.28      365.48     19.41 o 
  11   3   1     3381.41     3500.07     81.50 o 
  12   3   1     8651.59     8897.86    224.35 o 
  13   3   1     1986.19     2196.43     61.19 o 
  14   3   1     1881.74     1957.70    180.95 o 
  15   3   1     1283.16     1369.39     96.36 o 
  16   3   1       12.03      -30.04     43.69 o 
  17   3   1       23.87       10.84     42.62 o 
  18   3   1      327.60      325.74     47.52 o 
 -18   4   1      190.75      288.15     79.74 o 
 -17   4   1      130.56      116.43     62.13 o 
 -16   4   1      493.07      516.04     92.58 o 
 -15   4   1     2232.92     2091.93    178.30 o 
 -14   4   1      537.47      482.63     77.43 o 
 -13   4   1     2189.19     2146.31    156.33 o 
 -12   4   1     1575.84     1517.49     40.97 o 
 -11   4   1      446.12      411.38     20.42 o 
 -10   4   1      394.36      365.80     25.94 o 
  -9   4   1      439.67      360.59     31.87 o 
  -8   4   1       12.97       -5.18     11.39 o 
  -7   4   1       31.95       22.21      9.01 o 
  -6   4   1     3179.73     2996.88     53.55 o 
  -5   4   1     5957.04     5736.71    102.10 o 
  -4   4   1      321.90      402.65     12.60 o 
  -3   4   1     7519.46     7506.38    117.29 o 
  -2   4   1    13178.10    12865.98    217.33 o 
  -1   4   1     5132.24     5217.08     80.90 o 
   0   4   1     6691.23     6608.29    258.13 o 
   1   4   1    15453.93    15312.97    203.62 o 
   2   4   1      636.31      692.78     17.26 o 
   3   4   1      417.94      471.29     11.52 o 
   4   4   1      278.63      359.37      9.98 o 
   5   4   1      710.03      752.17     16.38 o 
   6   4   1      930.91      947.96     19.71 o 
   7   4   1     1749.21     1639.78     32.28 o 
   8   4   1      747.10      712.02     48.84 o 
   9   4   1     1023.75     1013.47     31.03 o 
  10   4   1     5548.84     5770.66    140.35 o 
  11   4   1     1116.55     1012.41     33.06 o 
  12   4   1       42.17       40.43     18.59 o 
  13   4   1     3391.63     3386.58     99.62 o 
  14   4   1     1062.14     1115.61     50.63 o 
  15   4   1      169.42      129.69     25.21 o 
  16   4   1      345.16      341.49     72.33 o 
  17   4   1      217.95      227.85     43.44 o 
 -17   5   1      393.69      401.72     71.59 o 
 -16   5   1      546.54      582.51     61.40 o 
 -15   5   1        9.69       33.30     20.74 o 
 -14   5   1      234.29      263.77     58.21 o 
 -13   5   1      277.78      235.81     30.80 o 
 -12   5   1      339.67      363.99     25.45 o 
 -11   5   1     1129.90     1215.91     34.64 o 
 -10   5   1        3.51       -6.06     12.00 o 
  -9   5   1     2027.55     2028.18     48.06 o 
  -8   5   1      999.35      950.13     24.13 o 
  -7   5   1      585.93      550.57     16.92 o 
  -6   5   1      825.41      791.11     26.43 o 
  -5   5   1      876.56      867.38     22.04 o 
  -4   5   1     3109.04     3175.72     44.69 o 
  -3   5   1     2270.48     2195.42     56.10 o 
  -2   5   1      461.38      489.19     16.12 o 
  -1   5   1     3256.43     3192.43     59.83 o 
   0   5   1       93.33       97.35      3.50 o 
   1   5   1      222.40      175.58      5.16 o 
   2   5   1     2045.07     2134.55     56.15 o 
   3   5   1        9.48        4.90     11.77 o 
   4   5   1     6444.32     6062.09    165.26 o 
   5   5   1      146.59      146.43     14.81 o 
   6   5   1     1187.01     1176.71     23.64 o 
   7   5   1      650.00      602.11     30.01 o 
   8   5   1      405.46      364.47     13.93 o 
   9   5   1      202.06      201.36     13.48 o 
  10   5   1        1.31        3.73     10.73 o 
  11   5   1     1007.58     1050.23     50.85 o 
  12   5   1     1020.91      952.78     31.05 o 
  13   5   1       53.35       56.02     22.74 o 
  14   5   1     1874.47     1847.89     83.07 o 
  15   5   1      217.58      175.53     28.56 o 
  16   5   1      239.69      259.30     44.13 o 
  17   5   1      740.46      780.39     97.98 o 
 -16   6   1      408.04      401.72     94.15 o 
 -15   6   1     1656.09     1814.00    130.73 o 
 -14   6   1      602.79      464.92     36.89 o 
 -13   6   1      407.01      371.39     25.89 o 
 -12   6   1     1977.06     1872.82     57.86 o 
 -11   6   1      246.04      184.89     36.68 o 
 -10   6   1      400.86      386.84     18.93 o 
  -9   6   1     1000.28      847.16     25.86 o 
  -8   6   1     1125.73     1199.23     27.59 o 
  -7   6   1       13.96       -5.79     11.22 o 
  -6   6   1     1920.02     1926.53    129.02 o 
  -5   6   1     7060.18     7269.34    101.94 o 
  -4   6   1      536.26      515.73     22.85 o 
  -3   6   1    14045.55    13642.96    428.00 o 
  -2   6   1     8546.25     8553.91    171.88 o 
  -1   6   1       82.84       79.63      7.22 o 
   0   6   1     4255.22     4092.88     47.20 o 
   1   6   1     4620.47     4641.91    107.05 o 
   2   6   1      141.36      150.33     16.53 o 
   3   6   1     4439.29     4486.06     77.68 o 
   4   6   1      267.80      282.47     22.17 o 
   5   6   1     2928.77     2872.36     50.76 o 
   6   6   1      149.86      148.02     10.62 o 
   7   6   1     3867.63     3805.13     62.67 o 
   8   6   1     1063.10     1038.85     43.50 o 
   9   6   1     1075.91      989.57     24.98 o 
  10   6   1     4131.33     4333.97    107.15 o 
  11   6   1     2503.99     2510.30     62.62 o 
  12   6   1      426.97      357.75     19.02 o 
  13   6   1     3139.36     2981.32    231.46 o 
  14   6   1      825.53      869.47     54.86 o 
  15   6   1      160.37      152.21     57.18 o 
  16   6   1      237.39      235.48     88.46 o 
 -15   7   1       36.06      -37.27     53.94 o 
 -14   7   1        3.80       12.75     48.06 o 
 -13   7   1      295.42      241.27     32.07 o 
 -12   7   1     1465.22     1139.58     38.12 o 
 -11   7   1      630.23      528.19     21.70 o 
 -10   7   1       92.97       77.61     11.06 o 
  -9   7   1     2543.62     2616.55    160.21 o 
  -8   7   1     1909.19     1837.77     54.87 o 
  -7   7   1      126.02      120.54      6.07 o 
  -6   7   1      364.59      411.89     11.43 o 
  -5   7   1     1333.53     1377.79     63.31 o 
  -4   7   1     3416.34     3470.53    130.39 o 
  -3   7   1       25.33        0.98      6.97 o 
  -2   7   1      688.06      761.26     18.52 o 
  -1   7   1      844.42      823.31     18.98 o 
   0   7   1     1965.00     1996.56     36.67 o 
   1   7   1     5302.78     5404.37     99.15 o 
   2   7   1        2.80       -2.74      7.59 o 
   3   7   1     7170.38     7387.68    137.02 o 
   4   7   1     5468.24     5482.62    126.10 o 
   5   7   1     1887.98     1901.96     30.71 o 
   6   7   1       18.82       43.25     17.16 o 
   7   7   1     2187.59     2116.71     44.76 o 
   8   7   1     3316.51     3307.86     65.76 o 
   9   7   1      315.57      299.97     13.80 o 
  10   7   1      101.12       88.67     12.48 o 
  11   7   1      142.30      147.31     14.53 o 
  12   7   1      295.68      252.18     17.39 o 
  13   7   1      609.87      819.32     75.32 o 
  14   7   1      270.49      357.78     82.97 o 
  15   7   1      115.20       78.56     57.77 o 
 -14   8   1       92.89       62.77     68.46 o 
 -13   8   1      426.67      481.94     75.62 o 
 -12   8   1        3.25        1.14     22.38 o 
 -11   8   1     1553.87     1452.47     99.40 o 
 -10   8   1     5040.33     5042.94    153.29 o 
  -9   8   1     1554.98     1532.02     32.39 o 
  -8   8   1     5510.39     5914.44     90.23 o 
  -7   8   1     7176.12     7704.47    215.74 o 
  -6   8   1      656.13      618.44     29.03 o 
  -5   8   1      470.45      434.14     31.19 o 
  -4   8   1     2294.28     2266.32    115.09 o 
  -3   8   1       89.30      101.67     28.49 o 
  -2   8   1        9.21        6.78      6.76 o 
  -1   8   1      387.22      395.23     10.86 o 
   0   8   1     1387.43     1462.11     57.47 o 
   1   8   1       44.31       51.88      2.88 o 
   2   8   1    10854.08    11736.90    355.38 o 
   3   8   1     4329.35     4498.51     88.07 o 
   4   8   1      503.07      535.95     19.84 o 
   5   8   1     6729.02     6991.01    183.89 o 
   6   8   1     6510.26     6699.19    231.46 o 
   7   8   1       15.43       14.09      4.71 o 
   8   8   1     2960.76     3012.14     55.90 o 
   9   8   1      654.17      574.38     29.77 o 
  10   8   1       12.23       55.68     44.13 o 
  11   8   1       10.56       13.37     13.90 o 
  12   8   1      476.69      404.42     97.24 o 
  13   8   1      166.84      178.79     52.76 o 
  14   8   1      925.70      873.95     81.50 o 
 -13   9   1       95.40       61.79     20.69 o 
 -12   9   1      147.83      124.26     19.52 o 
 -11   9   1        5.69      -21.92     14.61 o 
 -10   9   1      394.79      319.73     12.36 o 
  -9   9   1      538.93      630.13     44.91 o 
  -8   9   1       78.14       75.50     43.06 o 
  -7   9   1       63.89       36.64     17.97 o 
  -6   9   1      148.76      156.62     52.03 o 
  -5   9   1      919.83     1093.68     53.21 o 
  -4   9   1     1011.33     1133.60     57.57 o 
  -3   9   1        5.89        2.13      8.33 o 
  -2   9   1      578.68      572.45     15.21 o 
  -1   9   1      607.73      652.21     16.04 o 
   0   9   1      633.27      575.51     37.56 o 
   1   9   1      556.33      522.64     41.49 o 
   2   9   1      128.78      141.19      8.88 o 
   3   9   1     1304.98     1423.97     39.23 o 
   4   9   1      272.38      281.29     34.38 o 
   5   9   1      114.21       85.60     14.99 o 
   6   9   1       86.54      106.69     28.05 o 
   7   9   1      197.67      210.48     24.18 o 
   8   9   1      746.81      789.11     56.30 o 
   9   9   1      243.50      231.14     11.90 o 
  10   9   1       10.08       22.66     35.50 o 
  11   9   1       57.23       66.79     41.98 o 
  12   9   1      284.79      314.23     69.93 o 
  13   9   1      320.64      355.42     79.15 o 
 -12  10   1      231.51      273.43     67.28 o 
 -11  10   1        5.74       55.17     35.43 o 
 -10  10   1     1040.45      967.26     59.60 o 
  -9  10   1     1257.59     1329.96     75.71 o 
  -8  10   1     1123.57     1068.84     59.43 o 
  -7  10   1     1733.68     1947.04    189.73 o 
  -6  10   1       68.41       71.00     30.50 o 
  -5  10   1     2406.16     2427.69     64.67 o 
  -4  10   1      461.07      448.13     25.45 o 
  -3  10   1     2241.50     2358.59     57.42 o 
  -2  10   1     1195.91     1251.50     24.91 o 
  -1  10   1        0.91       -3.92     33.25 o 
   0  10   1      518.79      486.06     45.61 o 
   2  10   1      396.47      457.52     41.49 o 
   3  10   1     1180.05     1220.68     28.49 o 
   4  10   1        8.46        5.90     11.32 o 
   5  10   1     2525.35     2493.05     79.23 o 
   6  10   1      772.02      713.79     62.92 o 
   7  10   1     1526.56     1585.77     70.47 o 
   8  10   1     1657.65     1599.31    100.23 o 
   9  10   1      115.42       35.41     33.54 o 
  10  10   1      973.95      888.86     78.46 o 
  11  10   1      358.62      332.18     68.46 o 
  -9  11   1      157.07      142.12     39.57 o 
  -8  11   1      378.91      386.20     38.14 o 
  -7  11   1       16.27       17.16     22.61 o 
  -6  11   1       65.29       59.84     28.79 o 
  -5  11   1      173.86      154.15     17.78 o 
  -4  11   1      101.67       91.55     11.33 o 
  -3  11   1        5.25      -16.70     12.65 o 
  -2  11   1       47.33      112.00     38.45 o 
  -1  11   1       82.91       74.73     36.29 o 
   0  11   1      406.77      363.76     45.41 o 
   1  11   1      723.07      796.18     51.29 o 
   2  11   1       63.03       23.54     33.44 o 
   3  11   1      677.52      754.30     73.95 o 
   4  11   1     1048.17     1047.94     61.35 o 
   5  11   1      330.65      285.25     37.07 o 
   6  11   1      105.30       83.93     21.23 o 
   7  11   1      504.82      539.22     44.73 o 
   8  11   1      150.20      142.92     32.32 o 
   9  11   1        1.97        1.77     38.64 o 
  -7  12   1       13.64       35.41     25.70 o 
  -6  12   1      773.72      710.04     48.02 o 
  -5  12   1     1858.11     1851.23     91.62 o 
  -4  12   1       73.81      202.13     78.36 o 
  -3  12   1     2872.47     3418.61    157.51 o 
  -2  12   1     3046.20     3555.43    160.55 o 
  -1  12   1      348.48      374.55     43.64 o 
   0  12   1     1426.66     1428.76     80.52 o 
   1  12   1     1509.45     1604.32     95.33 o 
   2  12   1        3.33      -70.42     71.50 o 
   3  12   1      680.23      761.26    105.43 o 
   4  12   1        8.49      -41.19     76.40 o 
   5  12   1      577.25      557.56     94.64 o 
   6  12   1       18.82        5.49     20.25 o 
 -18   0   2      783.45      850.12     91.31 o 
 -17   0   2     3605.87     3767.66    246.07 o 
 -16   0   2      340.32      416.92     60.12 o 
 -15   0   2     3261.35     3499.62    129.66 o 
 -14   0   2     6009.90     6553.59    218.02 o 
 -13   0   2        7.45        8.83     29.42 o 
 -12   0   2     4882.68     5027.05    151.04 o 
 -11   0   2      114.94      120.83     24.81 o 
 -10   0   2      530.71      522.64     35.80 o 
  -9   0   2      251.08      166.43     26.68 o 
  -8   0   2     7115.90     6747.68    169.77 o 
  -7   0   2     6491.90     6665.59    163.59 o 
  -6   0   2      741.58      673.97     27.66 o 
  -5   0   2    34330.89    33770.67    782.64 o 
  -4   0   2    23231.56    23413.52    546.28 o 
  -3   0   2      327.15      360.13     10.69 o 
  -2   0   2    35336.16    32426.16   1037.64 o 
  -1   0   2    19864.36    10493.47    378.57 o 
   1   0   2     2966.04     2921.76     74.44 o 
   2   0   2     2010.64     2113.52     40.31 o 
   3   0   2     2757.71     2982.96     65.02 o 
   4   0   2    14310.60    14499.46    286.58 o 
   5   0   2    17378.42    17991.04    361.21 o 
   6   0   2      327.85      325.41     20.30 o 
   7   0   2    12033.63    11673.42    297.76 o 
   8   0   2    33332.91    32066.22    751.45 o 
   9   0   2     6394.38     6178.84    167.41 o 
  10   0   2    11492.29    11144.89    290.89 o 
  11   0   2     7297.53     7357.71    209.49 o 
  12   0   2      723.79      649.85     39.92 o 
  13   0   2      109.22      126.42     27.46 o 
  14   0   2      440.81      386.81     40.60 o 
  15   0   2      468.81      469.68     40.70 o 
  16   0   2       13.05      117.40     78.07 o 
  17   0   2      311.67      309.72     83.76 o 
  18   0   2     1411.88     1450.24    157.41 o 
 -18   1   2        8.53       51.78     42.61 o 
 -17   1   2        2.22       65.28     55.59 o 
 -16   1   2      517.48      596.61     72.43 o 
 -15   1   2      781.22      900.29     46.89 o 
 -14   1   2      196.55      241.17     28.49 o 
 -13   1   2      726.62      782.76     32.81 o 
 -12   1   2      468.92      484.94     25.50 o 
 -11   1   2      761.83      794.43     31.80 o 
 -10   1   2     1421.28     1306.70     47.57 o 
  -9   1   2       24.64       35.87     31.92 o 
  -8   1   2     1814.79     1750.00     74.68 o 
  -7   1   2     8788.80     8771.06    153.47 o 
  -6   1   2     8697.21     9062.82    158.06 o 
  -5   1   2      663.18      696.07     33.93 o 
  -4   1   2    16015.93    16605.57    244.28 o 
  -3   1   2    14786.85    14983.96    279.32 o 
  -2   1   2    18948.95    18752.82    232.04 o 
  -1   1   2     1423.94     1404.48     21.50 o 
   0   1   2     7549.35     7481.77    124.65 o 
   1   1   2     3120.24     3119.62     62.62 o 
   2   1   2     2038.07     1974.83     27.80 o 
   3   1   2     2322.10     2404.96     34.56 o 
   4   1   2      869.17      948.68     17.72 o 
   5   1   2     4539.72     4961.56    118.82 o 
   6   1   2     1600.13     1492.95     50.95 o 
   7   1   2     2277.42     2138.44     53.55 o 
   8   1   2       18.26       20.50     13.11 o 
   9   1   2     5932.75     5833.79    108.09 o 
  10   1   2     5501.82     5350.59    108.19 o 
  11   1   2       47.58       45.01     32.81 o 
  12   1   2      132.55      154.41     20.89 o 
  13   1   2     1331.61     1360.90     44.86 o 
  14   1   2      812.31      880.68     39.87 o 
  15   1   2      246.18      223.89     30.98 o 
  16   1   2        1.58       -3.81     46.24 o 
  17   1   2      131.31      175.09     51.68 o 
  18   1   2      395.65      392.85     64.29 o 
 -18   2   2       10.57       53.87     50.50 o 
 -17   2   2     1089.99     1197.38    165.16 o 
 -16   2   2       74.89       64.74     51.24 o 
 -15   2   2     1028.24     1039.73     49.29 o 
 -14   2   2       45.53       26.61     19.00 o 
 -13   2   2     2220.57     2272.18     64.35 o 
 -12   2   2     3597.47     3534.51     84.15 o 
 -11   2   2       69.26      116.62     46.88 o 
 -10   2   2     5112.37     4830.45    139.17 o 
  -9   2   2     4105.71     4208.78     80.44 o 
  -8   2   2      273.63      264.21     15.85 o 
  -7   2   2     9021.55     9338.07    260.98 o 
  -6   2   2      542.71      550.68     14.41 o 
  -5   2   2     5461.91     5750.66     92.42 o 
  -4   2   2     7678.82     8030.81    121.32 o 
  -3   2   2     3744.00     3922.42     53.61 o 
  -2   2   2    11450.90    11539.30    272.01 o 
  -1   2   2     5247.94     5148.25     55.53 o 
   0   2   2    21865.47    20690.64    234.40 o 
   1   2   2     2771.49     2598.01     32.69 o 
   2   2   2     3775.16     3734.74     49.59 o 
   3   2   2    17510.97    17467.34    218.07 o 
   4   2   2    15254.23    15742.59    237.85 o 
   5   2   2     8534.14     9089.88    144.90 o 
   6   2   2     3444.64     3390.55     61.27 o 
   7   2   2      382.75      412.20     16.16 o 
   8   2   2     2646.65     2516.02     54.40 o 
   9   2   2      289.00      331.33     25.01 o 
  10   2   2     3530.39     3519.87     96.70 o 
  11   2   2       16.46       25.24     17.30 o 
  12   2   2     1145.35     1072.94     62.57 o 
  13   2   2     3081.50     3221.05     81.68 o 
  14   2   2        6.72      -14.60     27.67 o 
  15   2   2     2144.66     2275.92    147.75 o 
  16   2   2     1037.16     1088.98    185.46 o 
  17   2   2        1.51       17.42     39.54 o 
  18   2   2      681.41      658.58    181.78 o 
 -18   3   2      583.23      580.09    132.11 o 
 -17   3   2      112.27      107.50     35.70 o 
 -16   3   2      713.50      767.18     45.35 o 
 -15   3   2       46.70       43.84     33.25 o 
 -14   3   2       64.64       76.36     56.10 o 
 -13   3   2       54.79       44.85     14.65 o 
 -12   3   2      164.10      175.00     16.47 o 
 -11   3   2      105.55      102.79     14.12 o 
 -10   3   2       29.48       29.29     13.43 o 
  -9   3   2      793.30      782.45     40.60 o 
  -8   3   2      128.38      129.97     12.86 o 
  -7   3   2     1854.48     1885.15     66.40 o 
  -6   3   2     8476.55     9105.57    143.58 o 
  -5   3   2     1576.06     1612.13     45.41 o 
  -4   3   2     5937.83     6217.65     97.32 o 
  -3   3   2    10138.81    10230.50    161.14 o 
  -2   3   2       24.03       18.50      3.78 o 
  -1   3   2      537.36      547.26      9.17 o 
   1   3   2      279.80      275.59     14.07 o 
   2   3   2     2322.63     2589.53     35.06 o 
   3   3   2      539.46      627.48     21.97 o 
   4   3   2      351.28      367.48     22.07 o 
   5   3   2      906.53      946.21     21.67 o 
   6   3   2     5669.08     5892.53    117.54 o 
   7   3   2     2128.35     2160.87     42.62 o 
   8   3   2      117.99      101.23     11.87 o 
   9   3   2     6635.08     6514.30    118.68 o 
  10   3   2     1373.56     1286.40     47.32 o 
  11   3   2      347.66      337.12     20.74 o 
  12   3   2      877.24      888.54     30.01 o 
  13   3   2      290.59      259.16     24.13 o 
  14   3   2        1.25       20.47     34.33 o 
  15   3   2       25.74       30.69     32.32 o 
  16   3   2        2.70       25.82     26.35 o 
  17   3   2        1.33      -60.55     46.38 o 
  18   3   2        1.24      -29.33    105.48 o 
 -17   4   2       45.17       73.74     54.31 o 
 -16   4   2       33.26        7.53     28.41 o 
 -15   4   2      311.27      235.00     22.95 o 
 -14   4   2        2.05       32.33     43.15 o 
 -13   4   2     3175.01     2997.66     78.90 o 
 -12   4   2     4338.77     4292.06    120.58 o 
 -11   4   2        8.52      -15.05     13.94 o 
 -10   4   2     2627.46     2634.79     56.05 o 
  -9   4   2     7180.40     7052.72    120.07 o 
  -8   4   2      152.02      112.09     11.86 o 
  -7   4   2     3557.09     3739.00     73.13 o 
  -6   4   2     1185.91     1165.24     34.13 o 
  -5   4   2      743.12      784.14     35.90 o 
  -4   4   2      185.00      238.58     11.23 o 
  -3   4   2     2621.91     2689.68     42.12 o 
  -2   4   2      220.53      217.53      6.13 o 
  -1   4   2     5788.50     5759.38     75.55 o 
   0   4   2    15751.83    15085.33    211.79 o 
   1   4   2     3162.29     3072.58     37.99 o 
   2   4   2     8433.81     8590.85    104.60 o 
   3   4   2    25911.75    25912.37    469.88 o 
   4   4   2     3750.98     3576.10     91.80 o 
   5   4   2      466.78      467.99     13.28 o 
   6   4   2     2463.56     2426.68     45.97 o 
   7   4   2      701.17      692.44     20.16 o 
   8   4   2        1.09       -9.97      9.87 o 
   9   4   2      584.37      533.68     19.46 o 
  10   4   2     1505.41     1558.12     38.00 o 
  11   4   2       59.22       26.21     16.59 o 
  12   4   2     2919.38     3044.59     84.74 o 
  13   4   2     2696.02     2734.21     85.41 o 
  14   4   2      113.81      105.04     30.74 o 
  15   4   2     2409.68     2537.75     90.42 o 
  16   4   2      819.32      868.32    101.80 o 
  17   4   2        6.31      -34.73     38.28 o 
 -17   5   2        1.41      -46.19     60.90 o 
 -16   5   2       24.05      -12.75     55.02 o 
 -15   5   2      266.00      314.55     34.67 o 
 -14   5   2     1508.89     1438.39    201.30 o 
 -13   5   2      119.15      113.60     35.41 o 
 -12   5   2     1910.87     1783.92     53.09 o 
 -11   5   2     4449.03     4643.06     97.89 o 
 -10   5   2     2060.55     2115.64     49.58 o 
  -9   5   2     1133.47     1150.34     29.58 o 
  -8   5   2     6881.39     7073.57    122.73 o 
  -7   5   2     2571.89     2584.59     76.25 o 
  -6   5   2        8.94       20.08      7.31 o 
  -5   5   2      965.19      951.07     21.33 o 
  -4   5   2       12.90       26.24      7.40 o 
  -3   5   2     2148.11     2152.88     29.33 o 
  -2   5   2     7562.98     7614.83     90.58 o 
  -1   5   2     2947.70     2810.96     35.88 o 
   0   5   2      152.74      133.68      5.23 o 
   1   5   2    16496.60    15740.80    197.95 o 
   2   5   2    11765.63    11199.84    154.26 o 
   3   5   2      634.83      641.43     12.85 o 
   4   5   2     6101.70     6147.22    214.05 o 
   5   5   2     7005.83     6975.29    204.10 o 
   6   5   2      118.41      110.15      9.81 o 
   7   5   2       38.86       45.27      8.72 o 
   8   5   2      301.76      307.69     13.58 o 
   9   5   2       39.56       29.26     10.29 o 
  10   5   2      224.24      196.90     14.28 o 
  11   5   2     1879.79     1913.07     46.71 o 
  12   5   2      346.70      302.88     21.53 o 
  13   5   2     1214.31     1253.29     49.95 o 
  14   5   2     3995.59     4252.92    209.78 o 
  15   5   2      829.50      825.81     70.32 o 
  16   5   2      353.19      284.91     63.45 o 
  17   5   2      913.39     1016.35    101.80 o 
 -16   6   2       86.03      -33.25     56.69 o 
 -15   6   2      476.14      488.81     90.03 o 
 -14   6   2     1906.05     1840.16    146.18 o 
 -13   6   2      231.41      203.05     45.07 o 
 -12   6   2      185.26      167.79     18.30 o 
 -11   6   2      136.78       91.70     13.64 o 
 -10   6   2      137.12      159.70     15.84 o 
  -9   6   2       29.31       33.25     10.07 o 
  -8   6   2     2041.79     1976.58     41.83 o 
  -7   6   2     2127.35     2186.75     49.58 o 
  -6   6   2      600.22      589.11     21.23 o 
  -5   6   2    10420.98    10498.71    137.89 o 
  -4   6   2     8684.45     8833.53    138.24 o 
  -3   6   2     1244.69     1311.58     27.68 o 
  -2   6   2     7707.93     7934.00    226.80 o 
  -1   6   2     2332.55     2268.61     95.87 o 
   0   6   2       14.96        7.37      6.33 o 
   1   6   2       88.55       80.79     11.23 o 
   2   6   2       39.52       52.17      5.21 o 
   3   6   2      651.67      648.57     26.97 o 
   4   6   2     3403.34     3558.82     98.96 o 
   5   6   2     1967.23     2011.59     58.99 o 
   6   6   2      291.45      290.68     11.24 o 
   7   6   2     5517.52     5363.78     85.88 o 
   8   6   2    13715.12    14013.39    204.44 o 
   9   6   2      644.72      706.49     21.09 o 
  10   6   2     2876.35     2837.73     56.62 o 
  11   6   2     2450.21     2479.73     61.44 o 
  12   6   2      345.95      336.65     23.16 o 
  13   6   2       84.60       67.28     20.69 o 
  14   6   2       24.85       47.05     32.07 o 
  15   6   2       76.51       39.23     61.98 o 
  16   6   2      152.89      146.13     89.35 o 
 -15   7   2      154.63      150.74     77.68 o 
 -14   7   2      910.93      688.68     97.00 o 
 -13   7   2     1505.96     1539.78     73.75 o 
 -12   7   2      177.74      104.15     15.66 o 
 -11   7   2      296.55      281.20     18.15 o 
 -10   7   2      132.25      106.84     17.51 o 
  -9   7   2      554.20      586.73     19.29 o 
  -8   7   2      412.01      429.55     18.14 o 
  -7   7   2     1798.88     1823.25     49.58 o 
  -6   7   2     3548.26     3682.14     56.98 o 
  -5   7   2     1435.99     1422.05     38.54 o 
  -4   7   2     6790.27     7029.99    166.63 o 
  -3   7   2     6096.85     6092.90    104.51 o 
  -2   7   2       10.44       15.79      9.21 o 
  -1   7   2     3157.40     3304.44     55.33 o 
   0   7   2     2272.78     2274.84     30.11 o 
   1   7   2     1273.79     1308.42     22.20 o 
   2   7   2     1802.70     1873.07     40.55 o 
   3   7   2      201.45      187.23      7.59 o 
   4   7   2     1332.40     1357.29     24.92 o 
   5   7   2      620.70      640.42     60.86 o 
   6   7   2     2043.27     2044.47     38.70 o 
   7   7   2     3639.07     3679.82    171.48 o 
   8   7   2      130.17      128.28     11.00 o 
   9   7   2     3488.21     3725.39     71.59 o 
  10   7   2     1329.20     1311.32     44.33 o 
  11   7   2      574.28      551.60     25.95 o 
  12   7   2      401.75      319.40     45.85 o 
  13   7   2        1.78       18.63     46.00 o 
  14   7   2      199.74      339.05     86.50 o 
  15   7   2       71.67      120.83     60.61 o 
 -14   8   2      198.39      257.06     64.24 o 
 -13   8   2       64.08       21.48     23.54 o 
 -12   8   2        8.79       26.43     31.87 o 
 -11   8   2       23.52       34.49      9.73 o 
 -10   8   2      171.08      155.87     18.68 o 
  -9   8   2       46.76       43.51      6.28 o 
  -8   8   2      853.67      843.61     17.35 o 
  -7   8   2      868.13      969.01    162.90 o 
  -6   8   2       69.88       73.59     16.74 o 
  -5   8   2     1135.62     1122.48     28.15 o 
  -4   8   2     2239.07     2176.88     44.14 o 
  -3   8   2       11.33       22.02      8.41 o 
  -2   8   2     2029.55     2007.61     52.32 o 
  -1   8   2      197.55      177.80     13.53 o 
   0   8   2       19.52       20.57      8.39 o 
   1   8   2       86.45       77.30      9.76 o 
   2   8   2        0.82        0.73     10.69 o 
   3   8   2       39.87       41.79     14.32 o 
   4   8   2       54.19       57.12      4.51 o 
   5   8   2      421.22      397.62     10.15 o 
   6   8   2       39.13       34.77     13.78 o 
   7   8   2      910.92      856.62     47.27 o 
   8   8   2      879.95      815.48     27.66 o 
   9   8   2       17.03       64.61     26.92 o 
  10   8   2      352.52      277.48     16.17 o 
  11   8   2      295.45      284.09    101.85 o 
  12   8   2        0.28       41.98     45.90 o 
  13   8   2       96.74      153.78     69.93 o 
  14   8   2       57.14       47.86     55.90 o 
 -13   9   2     1110.28     1092.43     54.53 o 
 -12   9   2       11.49        3.62     14.81 o 
 -11   9   2      433.21      410.10     24.39 o 
 -10   9   2       91.01       54.64     32.07 o 
  -9   9   2     1394.43     1484.40     99.99 o 
  -8   9   2       71.23       97.05     32.85 o 
  -7   9   2     2415.93     2401.38     63.53 o 
  -6   9   2     2931.73     3075.19     75.02 o 
  -5   9   2     1544.40     1509.01     39.18 o 
  -4   9   2     2399.77     2412.13     51.69 o 
  -3   9   2     9907.50    10445.61    404.36 o 
  -2   9   2      147.41      151.12     11.96 o 
  -1   9   2     1642.05     1638.55     38.25 o 
   0   9   2     1706.05     1774.04     67.92 o 
   1   9   2      806.83      859.24     47.76 o 
   2   9   2      276.88      253.76     13.39 o 
   3   9   2      608.26      630.79     22.63 o 
   4   9   2     1220.53     1259.20     37.01 o 
   5   9   2      120.33      125.88     13.77 o 
   6   9   2     4591.57     4864.37    228.76 o 
   7   9   2     2744.69     2852.45     83.17 o 
   8   9   2      373.91      368.95     29.18 o 
   9   9   2     4760.57     5004.08    126.62 o 
  10   9   2     2217.60     2043.71    202.87 o 
  11   9   2       88.67       29.32     41.09 o 
  12   9   2     2064.92     2070.57    148.19 o 
  13   9   2      193.19      177.12     52.57 o 
 -11  10   2       13.54      -36.87     35.60 o 
 -10  10   2       44.26       71.73     30.24 o 
  -9  10   2      897.91     1087.42     86.26 o 
  -8  10   2     1253.71     1267.52    115.48 o 
  -7  10   2        5.51      -33.42     53.30 o 
  -6  10   2      814.17      870.79     31.80 o 
  -5  10   2      710.62      768.77     45.61 o 
  -4  10   2     1387.35     1401.59     35.46 o 
  -3  10   2        3.00       -1.69      9.81 o 
  -2  10   2     1635.70     1729.90     47.86 o 
  -1  10   2     1398.88     1519.86     35.68 o 
   0  10   2      874.25      839.13     50.80 o 
   1  10   2        2.64      -25.40     32.17 o 
   2  10   2      656.28      690.35     62.57 o 
   3  10   2     2428.92     2657.50     60.23 o 
   4  10   2      507.56      485.56     24.14 o 
   5  10   2      147.79      141.13     14.12 o 
   6  10   2       13.01        5.91     10.14 o 
   7  10   2      662.72      593.65     50.31 o 
   8  10   2     1831.35     2036.53    132.89 o 
   9  10   2      583.13      565.01     56.59 o 
  10  10   2       21.13       37.27     39.43 o 
  11  10   2      884.48      868.46     75.71 o 
  -9  11   2      434.78      490.88     47.35 o 
  -8  11   2     2356.10     2466.46    118.57 o 
  -7  11   2      354.63      390.09     38.09 o 
  -6  11   2      265.16      237.96     31.26 o 
  -5  11   2      657.18      652.56     36.34 o 
  -4  11   2      312.70      301.89     19.59 o 
  -3  11   2       70.94       95.45     14.11 o 
  -2  11   2     1233.39     1230.80     31.95 o 
  -1  11   2     1141.12     1214.96     69.83 o 
   0  11   2       16.77        8.83     31.48 o 
   1  11   2     3956.69     4210.57    150.35 o 
   2  11   2     4603.97     5518.11    255.88 o 
   3  11   2       13.01       31.38     64.63 o 
   4  11   2     1846.18     1871.53     87.14 o 
   5  11   2     1762.33     1844.14     90.97 o 
   6  11   2        1.31        7.11     25.72 o 
   7  11   2      219.49      233.16     28.57 o 
   8  11   2        0.50       56.98     27.46 o 
   9  11   2       67.03       86.50     46.00 o 
  -6  12   2       30.17       51.84     22.79 o 
  -5  12   2       91.98       27.87     41.24 o 
  -4  12   2       26.91       50.05     14.63 o 
  -3  12   2      115.32       68.85     37.46 o 
  -2  12   2        3.00        7.75     35.11 o 
  -1  12   2       28.60      -11.87     35.41 o 
   0  12   2       72.64      204.78     52.86 o 
   1  12   2      164.59      270.30     57.67 o 
   2  12   2       26.44      -33.25     50.90 o 
   3  12   2      405.29      331.10     62.67 o 
   4  12   2       85.67      114.75     56.98 o 
   5  12   2        1.11        5.79     54.53 o 
   6  12   2      208.23      192.42     28.64 o 
 -18   1   3       85.97       82.16     74.93 o 
 -17   1   3      374.53      284.02     44.16 o 
 -16   1   3     1504.11     1580.80    144.76 o 
 -15   1   3        4.44       37.90     27.99 o 
 -14   1   3      911.94      900.39     82.33 o 
 -13   1   3     4712.04     4784.73    251.22 o 
 -12   1   3      163.31      131.24     21.14 o 
 -11   1   3     2448.11     2382.34    125.29 o 
 -10   1   3     2117.01     2112.41     53.25 o 
  -9   1   3        5.83       14.26     15.14 o 
  -8   1   3     1840.96     1787.43     39.32 o 
  -7   1   3      121.61      137.86     14.91 o 
  -6   1   3      585.35      585.52     14.86 o 
  -5   1   3       43.28       55.89     12.70 o 
  -4   1   3     3404.69     3239.27     49.12 o 
  -3   1   3    11239.04    11115.21    154.09 o 
  -2   1   3     2432.58     2308.10     28.21 o 
  -1   1   3    38675.72    35927.68    402.96 o 
   0   1   3    11745.69    10836.34    129.09 o 
   1   1   3     2481.50     2307.85     29.79 o 
   2   1   3    13045.08    12203.85    141.89 o 
   3   1   3     3796.09     3829.45     49.34 o 
   4   1   3       20.26       34.81      7.87 o 
   5   1   3     2433.04     2309.46     39.32 o 
   6   1   3       56.64       66.19     10.09 o 
   7   1   3      662.58      643.54     19.10 o 
   8   1   3      155.41      139.47     20.64 o 
   9   1   3     5630.10     5702.27     88.60 o 
  10   1   3      818.04      820.46     33.20 o 
  11   1   3     4774.63     4534.51    105.48 o 
  12   1   3     6542.24     6402.45    116.92 o 
  13   1   3      728.28      686.28     27.78 o 
  14   1   3     3286.55     3394.93     90.32 o 
  15   1   3     1938.91     2163.64     74.78 o 
  16   1   3       35.08       47.18     38.80 o 
  17   1   3      163.35      142.82     54.78 o 
  18   1   3       98.00       48.48     69.05 o 
 -18   2   3        2.76      -12.03     39.16 o 
 -17   2   3       26.87      -38.84     41.61 o 
 -16   2   3      533.35      503.86     56.30 o 
 -15   2   3     1227.07     1134.96     51.86 o 
 -14   2   3      246.63      184.95     27.99 o 
 -13   2   3      353.81      309.14     41.68 o 
 -12   2   3     4061.14     3831.62     91.81 o 
 -11   2   3     1373.52     1278.92     32.73 o 
 -10   2   3      204.04      213.91     28.10 o 
  -9   2   3     1656.01     1686.61     35.19 o 
  -8   2   3     2187.34     2248.57     42.11 o 
  -7   2   3     3108.66     3310.96     57.15 o 
  -6   2   3      216.88      204.25      9.08 o 
  -5   2   3     2121.64     2390.58     38.25 o 
  -4   2   3     8045.35     8502.18    181.59 o 
  -2   2   3     7784.18     7503.73     90.10 o 
  -1   2   3      342.60      324.40      7.57 o 
   0   2   3    19378.47    18257.13    209.43 o 
   1   2   3    11537.46    10619.06    127.78 o 
   2   2   3     3602.94     3446.16     44.18 o 
   3   2   3      142.81      177.48      8.34 o 
   4   2   3     3917.53     4066.70     58.50 o 
   5   2   3     4076.58     4292.44     71.84 o 
   6   2   3     1439.40     1457.34     27.05 o 
   7   2   3      672.29      629.63     23.59 o 
   8   2   3      642.96      607.48     17.44 o 
   9   2   3     2868.72     2813.29     50.49 o 
  10   2   3     4488.61     4473.44     85.56 o 
  11   2   3       74.16       45.74     18.11 o 
  12   2   3      927.63      883.04     89.40 o 
  13   2   3     2365.78     2468.66     84.10 o 
  14   2   3     2307.54     2381.09    107.78 o 
  15   2   3       13.83      -12.70     28.61 o 
  16   2   3      512.17      489.34    126.66 o 
  17   2   3      902.73      865.60     73.51 o 
  18   2   3      170.88      153.95     46.60 o 
 -18   3   3     1433.61     1353.01     94.17 o 
 -17   3   3        5.57      -74.99     55.41 o 
 -16   3   3      684.77      633.46     41.73 o 
 -15   3   3     1381.10     1223.91     89.98 o 
 -14   3   3       92.53       46.96     51.54 o 
 -13   3   3      201.14      163.58     18.16 o 
 -12   3   3      488.01      513.40     29.32 o 
 -11   3   3     1117.53     1123.15     31.29 o 
 -10   3   3     1116.22     1143.09     28.91 o 
  -9   3   3     8684.78     8738.47    146.29 o 
  -8   3   3    11188.70    11485.14    215.28 o 
  -7   3   3      186.11      182.45     11.16 o 
  -6   3   3    15577.81    16004.22    274.54 o 
  -5   3   3    14310.94    14277.61    235.68 o 
  -4   3   3      726.75      817.93     19.76 o 
  -3   3   3     8057.97     8057.73     97.25 o 
  -2   3   3     2385.05     2287.31     29.42 o 
  -1   3   3     1997.65     2115.46     57.67 o 
   1   3   3       92.69       64.28     18.83 o 
   2   3   3     1175.83     1237.24     41.88 o 
   3   3   3     9372.96     9572.84    124.79 o 
   4   3   3    23444.43    23918.80    297.64 o 
   5   3   3      268.12      265.74     10.82 o 
   6   3   3    10627.56    11535.42    166.50 o 
   7   3   3    18726.29    19273.66    273.57 o 
   8   3   3     8059.87     8241.52    139.36 o 
   9   3   3     1120.08     1163.26     30.89 o 
  10   3   3     6985.26     7453.05    132.35 o 
  11   3   3     1684.49     1594.61     68.95 o 
  12   3   3      479.31      465.98     25.06 o 
  13   3   3       38.65       23.96     44.04 o 
  14   3   3     1007.70     1056.17     50.31 o 
  15   3   3       20.09       65.87     29.54 o 
  16   3   3     1695.56     1736.15     79.61 o 
  17   3   3     1411.22     1687.82     90.48 o 
 -17   4   3      420.76      364.93     72.67 o 
 -16   4   3      372.26      383.93     48.99 o 
 -15   4   3       63.60       52.30     23.23 o 
 -14   4   3      514.47      425.86     65.12 o 
 -13   4   3        7.79        8.10     17.64 o 
 -12   4   3      334.38      271.21     16.56 o 
 -11   4   3      393.92      438.48     57.67 o 
 -10   4   3     2489.39     2388.67     50.71 o 
  -9   4   3       22.65       27.11     11.95 o 
  -8   4   3     1796.46     1867.81     63.85 o 
  -7   4   3     7317.88     7953.78    146.01 o 
  -6   4   3      820.11      876.25     20.31 o 
  -5   4   3     3074.00     3101.20     45.18 o 
  -4   4   3     4395.04     4103.78     88.51 o 
  -3   4   3      102.02       77.81      6.33 o 
  -2   4   3       10.20       21.82      8.24 o 
  -1   4   3     2684.47     2701.83     35.80 o 
   0   4   3       86.13       89.35      7.99 o 
   1   4   3     1679.08     1803.11     25.33 o 
   2   4   3     5618.55     5576.94     69.66 o 
   3   4   3     9058.03     9633.71    116.65 o 
   4   4   3       47.61       79.28      6.50 o 
   5   4   3    14255.89    14947.61    208.42 o 
   6   4   3     3111.18     3096.92     54.23 o 
   7   4   3      435.82      403.80     16.30 o 
   8   4   3     1237.31     1261.77     56.69 o 
   9   4   3     4988.04     5011.50     81.52 o 
  10   4   3      199.38      205.24     31.92 o 
  11   4   3      319.54      289.28     66.40 o 
  12   4   3       41.07       21.49     21.97 o 
  13   4   3       18.00        5.40     24.11 o 
  14   4   3       16.86       42.59     30.99 o 
  15   4   3      954.87      954.30     52.48 o 
  16   4   3      255.61      285.93     59.33 o 
  17   4   3      524.20      422.09     55.85 o 
 -17   5   3        0.32       61.79     61.59 o 
 -16   5   3      329.70      250.09     59.43 o 
 -15   5   3       20.69       29.99     29.63 o 
 -14   5   3      174.04      139.21     32.86 o 
 -13   5   3      824.09      836.88     43.15 o 
 -12   5   3      228.01      223.62     28.54 o 
 -11   5   3      586.51      625.60     33.30 o 
 -10   5   3      636.09      634.87     28.98 o 
  -9   5   3     1180.82     1201.65     32.98 o 
  -8   5   3     2779.59     2908.66     74.29 o 
  -7   5   3      191.45      201.53     11.71 o 
  -6   5   3       68.11       67.83      7.67 o 
  -5   5   3      521.28      508.92     21.97 o 
  -4   5   3        8.27       11.07      5.17 o 
  -3   5   3     1749.49     1683.37     29.67 o 
  -2   5   3       17.26       27.89      5.49 o 
  -1   5   3     4729.81     4552.07     58.88 o 
   0   5   3     1531.30     1496.41     25.50 o 
   1   5   3      770.07      744.94     13.13 o 
   2   5   3     4635.42     4630.80     62.43 o 
   3   5   3        7.46        2.08      7.85 o 
   4   5   3     1046.07     1059.98     19.13 o 
   5   5   3     3118.72     3189.85     49.83 o 
   6   5   3      239.94      234.89     11.97 o 
   7   5   3     4333.12     4414.80    127.15 o 
   8   5   3        0.44        4.27     10.35 o 
   9   5   3      291.53      337.50     15.70 o 
  10   5   3      391.91      388.53     21.48 o 
  11   5   3       74.85       67.95     17.01 o 
  12   5   3      771.27      795.45     33.62 o 
  13   5   3      103.28       90.10     20.85 o 
  14   5   3      917.84      829.54     54.53 o 
  15   5   3      252.69      262.96     46.49 o 
  16   5   3       28.34      -41.98     82.38 o 
 -16   6   3       69.13       55.12     57.18 o 
 -15   6   3      386.55      440.26     71.01 o 
 -14   6   3       99.98      148.39     50.31 o 
 -13   6   3      183.98      185.84     30.06 o 
 -12   6   3      394.53      355.42     21.27 o 
 -11   6   3      105.42      100.73     16.13 o 
 -10   6   3     2161.68     2137.41     50.84 o 
  -9   6   3     2526.14     2458.18     51.11 o 
  -8   6   3     2986.08     3105.33    103.03 o 
  -7   6   3     7319.91     7769.05    117.10 o 
  -6   6   3     1908.89     1896.02     34.70 o 
  -5   6   3     2201.80     2267.12     78.51 o 
  -4   6   3     6416.30     6883.77     92.86 o 
  -3   6   3      599.69      604.37     11.39 o 
  -2   6   3     1163.56     1195.34     18.19 o 
  -1   6   3      986.84     1046.26     21.23 o 
   0   6   3     1034.38     1010.56     20.41 o 
   1   6   3       38.67       33.99      5.71 o 
   2   6   3     3076.49     3152.87     49.33 o 
   3   6   3     2514.76     2567.84     37.37 o 
   4   6   3       26.08       33.39     11.33 o 
   5   6   3     6616.90     7115.16    174.57 o 
   6   6   3     8526.62     8902.54    227.78 o 
   7   6   3      459.73      431.14     13.80 o 
   8   6   3     3581.15     3890.54     61.73 o 
   9   6   3     3064.30     3269.50     56.61 o 
  10   6   3      174.01      159.46     14.12 o 
  11   6   3     1137.61     1050.73     31.56 o 
  12   6   3       96.33       89.80     37.32 o 
  13   6   3      268.50      235.83     24.37 o 
  14   6   3      108.52      161.63     58.94 o 
  15   6   3      793.28     1022.34     96.11 o 
  16   6   3      130.72      241.27     88.56 o 
 -15   7   3        2.91      -19.52     55.90 o 
 -14   7   3      690.01      569.43     44.82 o 
 -13   7   3     2372.53     2445.21    105.33 o 
 -12   7   3       90.59       87.09     21.67 o 
 -11   7   3     1203.39     1266.49     91.70 o 
 -10   7   3     1221.91     1260.67     53.65 o 
  -9   7   3      676.16      663.21     33.15 o 
  -8   7   3      259.69      217.20     12.32 o 
  -7   7   3       58.60       62.07     10.25 o 
  -6   7   3     2311.46     2386.47     99.15 o 
  -5   7   3     1644.47     1649.19     30.45 o 
  -4   7   3      360.44      363.75     20.01 o 
  -3   7   3       25.17       16.43      9.88 o 
  -2   7   3     2238.34     2306.63     93.56 o 
  -1   7   3     3087.49     3106.50    146.43 o 
   0   7   3     3940.27     3925.33    137.80 o 
   1   7   3      372.09      354.97     10.74 o 
   2   7   3     6074.73     6242.58    183.40 o 
   3   7   3     1997.36     2085.70     42.96 o 
   4   7   3      194.62      170.33     10.56 o 
   5   7   3        1.90       16.44     11.77 o 
   6   7   3     1077.67     1060.28     25.50 o 
   7   7   3     1547.84     1554.27     60.61 o 
   8   7   3      975.06     1008.32     23.18 o 
   9   7   3      183.42      191.75     15.05 o 
  10   7   3      256.65      239.88     18.83 o 
  11   7   3     1869.17     1844.98     49.12 o 
  12   7   3     2556.96     2434.90     87.39 o 
  13   7   3        2.91       35.41     38.35 o 
  14   7   3      472.93      511.27     72.18 o 
  15   7   3     1031.91     1122.86    107.00 o 
 -14   8   3     1259.21     1241.83     60.09 o 
 -13   8   3      294.49      247.53     24.17 o 
 -12   8   3     3028.71     2977.55    167.32 o 
 -11   8   3      769.60      783.04     35.91 o 
 -10   8   3      843.26      810.81     32.80 o 
  -9   8   3     1871.98     2028.93     43.25 o 
  -8   8   3       57.19       57.27      6.57 o 
  -7   8   3        2.71        0.98      2.77 o 
  -6   8   3        0.97        3.35     14.22 o 
  -5   8   3      130.16      123.75     12.35 o 
  -4   8   3       61.98       61.41     12.19 o 
  -3   8   3     6292.72     6576.38    191.34 o 
  -2   8   3     6913.29     7192.16    121.46 o 
  -1   8   3      474.31      419.41     27.95 o 
   0   8   3     7542.27     8015.17    106.41 o 
   1   8   3    13469.17    13834.29    232.10 o 
   2   8   3      148.03      140.86      7.27 o 
   3   8   3      914.52     1006.56     20.94 o 
   4   8   3     1467.88     1539.01     30.70 o 
   5   8   3       87.37       70.87      8.87 o 
   6   8   3       13.39        8.06      8.57 o 
   7   8   3      320.60      335.88     14.85 o 
   8   8   3      278.99      288.14     31.53 o 
   9   8   3       34.07       23.41     12.36 o 
  10   8   3     3279.18     3296.30     82.19 o 
  11   8   3     2229.83     2182.63    117.49 o 
  12   8   3      892.98      868.46     86.80 o 
  13   8   3     3341.97     3470.10    228.71 o 
  14   8   3     1083.13     1099.91    103.86 o 
 -13   9   3      254.68      233.22     66.99 o 
 -12   9   3        0.57      -28.17     30.89 o 
 -11   9   3      210.03      212.47     20.18 o 
 -10   9   3      201.01      202.11     17.90 o 
  -9   9   3      231.34      300.14     42.56 o 
  -8   9   3      241.52      271.57     27.39 o 
  -7   9   3        1.81       11.55     20.60 o 
  -6   9   3      692.70      717.68     27.95 o 
  -5   9   3      671.21      686.04     82.09 o 
  -4   9   3      171.43      169.58     15.65 o 
  -3   9   3       22.19       24.70      9.54 o 
  -2   9   3      474.67      503.70     17.43 o 
  -1   9   3      680.78      643.17     34.57 o 
   0   9   3      245.23      244.64     11.94 o 
   1   9   3      111.70      113.79      7.01 o 
   2   9   3      516.03      488.94     13.93 o 
   3   9   3      487.72      472.95     14.75 o 
   4   9   3      415.10      446.70     12.70 o 
   5   9   3       40.93       23.84      8.34 o 
   6   9   3      394.97      383.48     14.71 o 
   7   9   3     1257.07     1263.94     35.65 o 
   8   9   3      448.04      401.28     17.83 o 
   9   9   3       14.60       17.19     13.13 o 
  10   9   3      111.49       71.15     32.95 o 
  11   9   3      276.24      266.18     53.16 o 
  12   9   3      194.14      168.10     52.76 o 
 -11  10   3       95.63      111.79     46.39 o 
 -10  10   3      133.42      103.11     45.65 o 
  -9  10   3      288.66      284.76     37.21 o 
  -8  10   3      529.07      612.85     46.41 o 
  -7  10   3     1262.95     1359.15     63.09 o 
  -6  10   3       56.31       43.52     50.95 o 
  -5  10   3     1703.65     1777.01    100.43 o 
  -4  10   3     1999.36     2101.18    137.16 o 
  -3  10   3      885.75      872.86     26.33 o 
  -2  10   3     2516.28     2507.41     56.79 o 
  -1  10   3      477.84      449.81     20.11 o 
   0  10   3     1023.64     1038.90     65.27 o 
   1  10   3     1839.08     1800.66     42.56 o 
   2  10   3      172.86      182.84     13.78 o 
   3  10   3      586.37      583.37     19.56 o 
   4  10   3      223.24      227.41     21.72 o 
   5  10   3      931.30      860.23    139.61 o 
   6  10   3     1583.15     1454.62     79.93 o 
   7  10   3       72.32       19.52     38.15 o 
   8  10   3     1122.61     1267.92     91.41 o 
   9  10   3      400.79      433.69     60.02 o 
  10  10   3      519.17      461.54     72.67 o 
  11  10   3      493.80      453.50     61.40 o 
  -9  11   3      116.26      131.03     31.59 o 
  -8  11   3        5.37      -13.81     34.06 o 
  -7  11   3       17.22       63.28     46.59 o 
  -6  11   3       50.18       65.62     21.81 o 
  -5  11   3       64.30       50.69     18.11 o 
  -4  11   3      234.67      235.79     36.14 o 
  -3  11   3      212.42      156.07     18.88 o 
  -2  11   3      382.05      404.96     22.88 o 
  -1  11   3      296.30      300.44     17.39 o 
   0  11   3      211.97      243.23     52.76 o 
   1  11   3      101.65        3.92     62.57 o 
   2  11   3      457.45      373.37     56.88 o 
   3  11   3      127.60       71.27     32.07 o 
   4  11   3       25.47       12.32     13.13 o 
   5  11   3       46.28       41.63     28.44 o 
   6  11   3       63.06       78.56     30.50 o 
   7  11   3       72.91       17.65     37.37 o 
   8  11   3      279.10      251.07     41.68 o 
  -6  12   3      497.50      569.97     65.22 o 
  -5  12   3      747.91      731.53     40.63 o 
  -4  12   3     1931.46     1907.39     77.01 o 
  -3  12   3      560.64      559.03     53.35 o 
  -2  12   3      137.52      110.73     38.25 o 
  -1  12   3      708.94      696.92     54.53 o 
   0  12   3       51.33       30.40     46.98 o 
   1  12   3       24.66        1.96     43.45 o 
   2  12   3      945.52     1028.42     96.41 o 
   3  12   3     1061.91     1122.86    104.94 o 
   4  12   3      123.71        0.98     52.57 o 
 -18   0   4      190.78      123.57     86.31 o 
 -17   0   4      493.06      446.83     70.12 o 
 -16   0   4      199.53      186.44     53.84 o 
 -15   0   4      215.17      256.07     37.07 o 
 -14   0   4       48.17       41.19     26.58 o 
 -13   0   4      734.53      615.23     41.98 o 
 -12   0   4     8484.90     8552.36    243.32 o 
 -11   0   4      202.86      168.89     30.11 o 
 -10   0   4    18720.82    19649.00    491.65 o 
  -9   0   4    18568.45    19447.55    471.64 o 
  -8   0   4       17.76        8.83     19.52 o 
  -7   0   4    14146.39    14650.69    348.76 o 
  -6   0   4    13767.05    14072.73    274.91 o 
  -5   0   4      202.35      265.20     14.32 o 
  -4   0   4     5845.71     5829.40    124.36 o 
  -3   0   4      849.08      862.87     20.20 o 
  -2   0   4     1329.91     1328.82     27.36 o 
  -1   0   4     2194.23     2122.15     40.41 o 
   1   0   4     8482.23     8039.04    140.35 o 
   2   0   4     6268.03     6267.80    109.06 o 
   3   0   4    60276.46    59150.01    944.47 o 
   4   0   4     9979.18     9787.23    173.50 o 
   5   0   4    12724.67    13762.42    279.22 o 
   6   0   4    27514.49    28103.09    535.49 o 
   7   0   4     2960.96     3245.12     74.93 o 
   8   0   4       15.46       22.66     16.67 o 
   9   0   4     2216.81     2298.89     66.10 o 
  10   0   4      160.80      145.35     21.87 o 
  11   0   4      303.76      386.81     34.52 o 
  12   0   4     1326.41     1326.57     52.47 o 
  13   0   4     1508.83     1529.98     75.91 o 
  14   0   4        7.59        9.81     29.42 o 
  15   0   4     3872.56     4005.79    214.10 o 
  16   0   4     4500.65     4673.78    304.03 o 
  17   0   4      249.79      195.95     65.71 o 
 -18   1   4       44.85       86.47     48.46 o 
 -17   1   4      148.51       84.42     64.73 o 
 -16   1   4      159.84      183.83     39.21 o 
 -15   1   4      174.13      218.67     72.48 o 
 -14   1   4      151.81      114.51     30.70 o 
 -13   1   4       29.06       40.19     18.40 o 
 -12   1   4      409.95      366.46     26.28 o 
 -11   1   4     2266.62     2307.75     47.69 o 
 -10   1   4       59.39       63.89      9.86 o 
  -9   1   4     1574.11     1635.93     64.24 o 
  -8   1   4     1559.27     1560.79     38.49 o 
  -7   1   4     2538.34     2671.82     66.20 o 
  -6   1   4       17.24       11.58      6.31 o 
  -5   1   4     4230.28     4231.03     66.26 o 
  -4   1   4     2452.17     2378.40     41.74 o 
  -3   1   4     1509.82     1364.57     20.40 o 
  -2   1   4      318.04      257.56     14.02 o 
  -1   1   4       50.73       75.03     16.23 o 
   0   1   4     9692.69     8963.50    106.85 o 
   1   1   4     7981.67     7691.95     93.24 o 
   2   1   4     8694.60     8607.36    104.69 o 
   3   1   4       17.92        1.69     17.11 o 
   4   1   4     9898.53    10263.88    125.66 o 
   5   1   4    10701.86    11354.15    223.86 o 
   6   1   4      943.55     1013.44     22.57 o 
   7   1   4      129.20      139.38     14.87 o 
   8   1   4     3556.55     3611.67     61.20 o 
   9   1   4     2542.13     2735.88     55.89 o 
  10   1   4       37.77       58.99     14.23 o 
  11   1   4       30.69       19.14     31.38 o 
  12   1   4      403.36      428.53     34.33 o 
  13   1   4      443.72      405.42     26.92 o 
  14   1   4      969.27      986.24     90.92 o 
  15   1   4       25.32      -44.02     35.05 o 
  16   1   4      169.42      203.07     49.37 o 
  17   1   4      868.30      792.83     71.55 o 
 -18   2   4       19.95       34.96     46.15 o 
 -17   2   4     1637.04     1619.43    103.08 o 
 -16   2   4      225.11      214.30     34.42 o 
 -15   2   4     1258.79     1170.68     53.51 o 
 -14   2   4     1481.54     1480.68     46.95 o 
 -13   2   4       48.97       34.79     35.31 o 
 -12   2   4     2405.85     2383.26     54.26 o 
 -11   2   4     1342.11     1310.24     60.76 o 
 -10   2   4      102.27       96.64     26.04 o 
  -9   2   4     4567.79     4771.54     84.20 o 
  -8   2   4      142.17      141.35     12.25 o 
  -7   2   4     7112.40     7587.64    179.87 o 
  -6   2   4      312.33      331.57     12.01 o 
  -5   2   4     6066.45     6281.65     96.65 o 
  -4   2   4     7243.15     7167.57     94.24 o 
  -3   2   4     2028.65     2079.42     51.44 o 
  -2   2   4    11897.26    11360.49    129.25 o 
  -1   2   4     2698.25     2315.36     30.85 o 
   0   2   4     1203.51     1168.49     18.17 o 
   1   2   4    10309.42     9768.91    118.20 o 
   2   2   4      678.65      767.40     19.96 o 
   3   2   4     6065.20     6220.73     85.09 o 
   4   2   4     2968.77     2995.76     44.40 o 
   5   2   4     1895.52     2057.86     46.93 o 
   6   2   4     4675.14     4879.40     75.76 o 
   7   2   4      748.20      789.75     43.99 o 
   8   2   4     7706.08     8026.20    120.94 o 
   9   2   4       90.04      101.05     13.13 o 
  10   2   4     2619.94     2591.49     51.87 o 
  11   2   4     3194.29     3282.83     65.95 o 
  12   2   4      134.99      128.48     17.16 o 
  13   2   4      553.16      534.94     81.35 o 
  14   2   4      887.18      858.54     44.76 o 
  15   2   4       25.04       -7.24     27.23 o 
  16   2   4      323.83      404.00     54.20 o 
  17   2   4       56.61       36.17    109.40 o 
 -17   3   4       23.30       65.75     39.46 o 
 -16   3   4      450.43      412.01     38.15 o 
 -15   3   4        5.68       22.87     45.41 o 
 -14   3   4      355.16      314.68     24.27 o 
 -13   3   4       39.06       50.24     31.19 o 
 -12   3   4       19.85        5.87      8.14 o 
 -11   3   4     1079.10     1118.88     42.12 o 
 -10   3   4      310.40      352.39     16.21 o 
  -9   3   4       12.47       20.31     15.15 o 
  -8   3   4     2296.44     2380.67     57.96 o 
  -7   3   4      985.11     1019.33     21.88 o 
  -6   3   4     2506.46     2670.85     40.41 o 
  -5   3   4     1495.22     1484.13     21.84 o 
  -4   3   4       36.05       50.40      6.57 o 
  -3   3   4     2074.65     2229.02     29.03 o 
  -2   3   4      437.41      493.60      9.31 o 
  -1   3   4     2228.03     2297.00     32.46 o 
   0   3   4      112.20      111.66      6.31 o 
   1   3   4     2978.70     2928.48     40.74 o 
   2   3   4      204.06      150.20     12.21 o 
   3   3   4      608.28      673.15     24.37 o 
   4   3   4      759.09      780.41     16.42 o 
   5   3   4     3458.36     3495.02     53.23 o 
   6   3   4       71.96       64.34     10.47 o 
   7   3   4     1654.86     1782.19     33.63 o 
   8   3   4      982.37     1033.44     24.20 o 
   9   3   4      836.68      808.98     23.28 o 
  10   3   4      260.20      270.47     26.19 o 
  11   3   4      279.04      247.01     26.48 o 
  12   3   4       88.31      122.97     33.93 o 
  13   3   4       14.07      -34.02     24.74 o 
  14   3   4      266.56      269.59     30.37 o 
  15   3   4      373.49      352.86     85.67 o 
  16   3   4      152.35      216.66    130.59 o 
  17   3   4      234.03      245.05     75.13 o 
 -17   4   4     1243.93     1104.03    110.33 o 
 -16   4   4       55.43       60.09     45.07 o 
 -15   4   4      568.65      458.23     37.02 o 
 -14   4   4     2352.92     2212.65     67.67 o 
 -13   4   4      315.29      268.09     19.95 o 
 -12   4   4     1060.24     1022.80     36.81 o 
 -11   4   4     1879.12     1895.52     51.95 o 
 -10   4   4      680.31      728.77     26.87 o 
  -9   4   4      463.22      448.02     16.79 o 
  -8   4   4      349.19      361.99     15.09 o 
  -7   4   4      922.55      947.94     21.12 o 
  -6   4   4     1830.05     1991.02     39.23 o 
  -5   4   4    10480.28    10706.03    133.87 o 
  -4   4   4     8738.45     8994.86    115.63 o 
  -3   4   4     2615.31     2736.82     40.12 o 
  -2   4   4    12299.67    11942.46    145.18 o 
  -1   4   4     6732.79     6395.00     75.57 o 
   0   4   4      623.84      629.84     11.62 o 
   1   4   4     8235.82     8048.64     93.34 o 
   2   4   4     1095.88      975.92     15.88 o 
   3   4   4      333.36      353.80     19.27 o 
   4   4   4       95.69      122.29      8.28 o 
   5   4   4      519.60      539.34     14.30 o 
   6   4   4       15.18       12.71      8.98 o 
   7   4   4     7135.53     7468.20    137.99 o 
   8   4   4     3517.87     3768.70     63.84 o 
   9   4   4        8.08        2.48     25.94 o 
  10   4   4     3316.98     3353.01    116.12 o 
  11   4   4     7630.67     7997.14    142.58 o 
  12   4   4      797.05      788.07     35.66 o 
  13   4   4     1025.54     1036.42     41.99 o 
  14   4   4     1053.81      969.02     52.65 o 
  15   4   4       94.59       52.86     26.25 o 
  16   4   4        9.86       13.43     46.44 o 
 -16   5   4     2029.20     2090.57    166.14 o 
 -15   5   4      573.24      522.88     42.98 o 
 -14   5   4       25.84       17.26     23.45 o 
 -13   5   4     1132.22     1182.68     95.87 o 
 -12   5   4     1514.36     1630.23    138.24 o 
 -11   5   4        2.36        5.51     20.99 o 
 -10   5   4      326.16      374.24     16.86 o 
  -9   5   4      272.03      247.08     19.22 o 
  -8   5   4       11.07        0.64     10.11 o 
  -7   5   4     1551.57     1708.38     32.32 o 
  -6   5   4     3763.31     3895.26     53.42 o 
  -5   5   4      205.96      228.27      8.60 o 
  -4   5   4    10043.16    10418.17    130.55 o 
  -3   5   4    12227.88    12253.86    149.74 o 
  -2   5   4     1720.10     1648.14     43.35 o 
  -1   5   4     4361.50     4337.58     58.32 o 
   0   5   4    17122.37    16805.26    191.76 o 
   1   5   4     4434.25     4481.46     59.45 o 
   2   5   4       68.29       61.15      6.55 o 
   3   5   4     1715.56     1768.35     27.21 o 
   4   5   4      295.68      310.59     12.60 o 
   5   5   4     1496.52     1587.38     25.77 o 
   6   5   4     6033.99     6445.48    133.38 o 
   7   5   4      299.26      300.26     19.47 o 
   8   5   4     1650.98     1654.17     44.62 o 
   9   5   4     6049.01     6493.04    107.07 o 
  10   5   4     4455.97     4589.95     86.84 o 
  11   5   4      119.93      101.98     17.96 o 
  12   5   4     3609.13     3704.46     96.97 o 
  13   5   4     3204.29     3118.94     89.47 o 
  14   5   4        1.31       35.02     30.45 o 
  15   5   4      447.02      443.51     47.71 o 
  16   5   4       18.22      -70.42     64.63 o 
 -16   6   4      206.15      123.57     32.07 o 
 -15   6   4       97.21       89.58     22.51 o 
 -14   6   4        4.58        4.17     22.89 o 
 -13   6   4      363.91      340.90     20.48 o 
 -12   6   4      336.02      314.88     34.67 o 
 -11   6   4      223.08      230.80     16.45 o 
 -10   6   4     2113.30     2191.01     47.13 o 
  -9   6   4     4462.29     4623.38     84.12 o 
  -8   6   4        3.17       24.81     10.37 o 
  -7   6   4     3759.74     3956.95     61.09 o 
  -6   6   4     5173.55     5688.33     97.09 o 
  -5   6   4       31.57       28.20      8.68 o 
  -4   6   4     3526.71     3706.35     54.88 o 
  -3   6   4        9.38       22.52      7.08 o 
  -2   6   4      309.76      326.59      8.87 o 
  -1   6   4     1117.89     1136.49     36.83 o 
   0   6   4     1402.91     1384.43     23.86 o 
   1   6   4      342.83      327.09     10.15 o 
   2   6   4     3415.76     3486.47     48.86 o 
   3   6   4     5248.86     5231.43     71.80 o 
   4   6   4     1314.89     1326.61     22.99 o 
   5   6   4      312.57      304.47     11.20 o 
   6   6   4     7295.61     7804.17    116.27 o 
   7   6   4     1110.41     1148.56     24.73 o 
   8   6   4      141.81      160.50     11.59 o 
   9   6   4       99.29       77.22     15.20 o 
  10   6   4        2.57        4.46     15.20 o 
  11   6   4       34.84       22.69     17.37 o 
  12   6   4     1293.03     1344.79     48.35 o 
  13   6   4      472.64      444.87     36.56 o 
  14   6   4      100.36       87.09     57.86 o 
  15   6   4      632.82      548.73     80.72 o 
 -15   7   4      168.38      133.91     30.54 o 
 -14   7   4        7.39        7.81     21.58 o 
 -13   7   4      545.97      494.83     32.42 o 
 -12   7   4       31.21       83.65     25.99 o 
 -11   7   4     1402.39     1467.65     40.28 o 
 -10   7   4      704.72      699.26     22.28 o 
  -9   7   4      835.93      909.95     23.33 o 
  -8   7   4     2765.15     3007.38     50.83 o 
  -7   7   4      252.26      276.48     12.13 o 
  -6   7   4     1556.58     1534.51     43.15 o 
  -5   7   4     2934.09     3098.23     46.97 o 
  -4   7   4      292.36      300.87     17.41 o 
  -3   7   4     1803.69     1884.56     29.37 o 
  -2   7   4        5.97       13.84     16.67 o 
  -1   7   4      730.39      743.72     23.78 o 
   0   7   4      166.06      153.50     22.26 o 
   1   7   4     1414.60     1298.71     23.79 o 
   2   7   4     4894.48     4847.54     67.00 o 
   3   7   4       98.73      113.38      7.07 o 
   4   7   4     4329.61     4453.67     75.32 o 
   5   7   4     7526.21     7956.67    187.32 o 
   6   7   4      108.24      102.58     10.54 o 
   7   7   4     2542.10     2683.98     46.65 o 
   8   7   4      604.71      578.93     19.62 o 
   9   7   4      223.65      213.93     15.62 o 
  10   7   4      724.17      747.14     54.43 o 
  11   7   4      336.22      327.16     35.41 o 
  12   7   4      268.36      248.13     38.45 o 
  13   7   4       47.35       15.59     39.03 o 
  14   7   4      376.29      315.31     86.80 o 
 -14   8   4       86.92      107.90     29.01 o 
 -13   8   4       26.47       63.62     24.56 o 
 -12   8   4      162.98      168.11     19.31 o 
 -11   8   4      154.43      157.93     18.44 o 
 -10   8   4       87.16       23.44     27.46 o 
  -9   8   4      896.64      926.82     56.39 o 
  -8   8   4      159.53      152.81     11.16 o 
  -7   8   4      340.40      336.44     10.74 o 
  -6   8   4       23.08       18.50      4.42 o 
  -5   8   4       16.75       38.98     21.14 o 
  -4   8   4       59.69       62.50     18.19 o 
  -3   8   4       94.90      102.79     11.72 o 
  -2   8   4      181.57      174.51      6.07 o 
  -1   8   4        1.55       -2.61      5.32 o 
   0   8   4      822.39      801.51     17.58 o 
   1   8   4      334.39      282.38     21.63 o 
   2   8   4      786.36      803.32     18.31 o 
   3   8   4      726.67      747.10     15.58 o 
   4   8   4      167.79      173.98      9.63 o 
   5   8   4      176.63      182.61      9.57 o 
   6   8   4      781.41      823.09     19.65 o 
   7   8   4       99.94      100.52     11.94 o 
   8   8   4      218.98      230.53     17.14 o 
   9   8   4        4.96        4.72      8.67 o 
  10   8   4       16.19        4.90     26.58 o 
  11   8   4        4.08       21.48     29.32 o 
  12   8   4       40.29      -51.00     65.71 o 
  13   8   4       17.05      -47.86     53.75 o 
 -12   9   4      246.94      196.84     21.91 o 
 -11   9   4     3521.99     3481.55    107.00 o 
 -10   9   4     1703.60     1686.04     54.93 o 
  -9   9   4      854.68      886.36     28.99 o 
  -8   9   4     5931.49     6783.10    235.82 o 
  -7   9   4      591.36      648.97     32.59 o 
  -6   9   4      925.80      935.70     38.64 o 
  -5   9   4     2132.42     2306.03     53.26 o 
  -4   9   4      352.61      308.52     22.36 o 
  -3   9   4      360.50      367.33     20.74 o 
  -2   9   4       44.39       39.50      9.70 o 
  -1   9   4      159.49      164.27     20.45 o 
   0   9   4      282.20      261.38      8.57 o 
   1   9   4     4415.12     4650.00    123.77 o 
   2   9   4     4871.17     5030.19    126.27 o 
   3   9   4       30.34       46.17      8.78 o 
   4   9   4     4822.72     5013.06    308.10 o 
   5   9   4     8025.34     8507.22    364.06 o 
   6   9   4       60.23       63.97     22.56 o 
   7   9   4     2344.59     2357.58    111.56 o 
   8   9   4      684.33      625.60     30.97 o 
   9   9   4       29.18       11.35     22.08 o 
  10   9   4       58.01       93.07     61.59 o 
  11   9   4       42.80       44.04     44.92 o 
  12   9   4      107.37      106.12     66.50 o 
 -11  10   4      330.53      324.34     66.64 o 
 -10  10   4      718.11      764.59     58.22 o 
  -9  10   4      527.36      477.16     42.05 o 
  -8  10   4        7.75       62.34     33.29 o 
  -7  10   4      448.85      574.70    121.17 o 
  -6  10   4      675.02      747.79     58.65 o 
  -5  10   4     1588.73     1590.57     99.99 o 
  -4  10   4       30.79       19.03     23.49 o 
  -3  10   4      168.31      167.37     18.21 o 
  -2  10   4      659.36      662.31     23.20 o 
  -1  10   4      681.21      645.92     32.12 o 
   0  10   4      564.51      481.94     21.97 o 
   1  10   4        1.70       -1.40     13.73 o 
   2  10   4     1332.75     1300.47     35.11 o 
   3  10   4      675.14      622.36     19.90 o 
   4  10   4      624.63      632.14     25.94 o 
   5  10   4        2.09       20.76     23.10 o 
   6  10   4     1879.08     1914.04    104.16 o 
   7  10   4     2291.20     2200.81    141.03 o 
   8  10   4       24.71       -3.92     45.02 o 
   9  10   4      229.27      209.29     42.56 o 
  10  10   4      790.26      725.36     74.24 o 
  -8  11   4      123.50      102.16     28.21 o 
  -7  11   4        9.40        3.15     32.86 o 
  -6  11   4      702.91      726.77     66.35 o 
  -5  11   4       40.37       32.92     17.32 o 
  -4  11   4     2287.81     2116.35    153.78 o 
  -3  11   4     2276.79     2219.35     87.16 o 
  -2  11   4       70.32       83.88     21.28 o 
  -1  11   4     1084.73     1132.36     57.22 o 
   0  11   4     2375.31     2474.61    191.54 o 
   1  11   4      389.11      332.18     55.90 o 
   2  11   4      935.27     1000.47     83.17 o 
   3  11   4      347.54      314.04     51.64 o 
   4  11   4      269.18      218.89     29.62 o 
   5  11   4       95.64       86.50     20.40 o 
   6  11   4     1230.16     1089.52     86.80 o 
   7  11   4      447.28      390.54     49.53 o 
   8  11   4      112.76      104.25     35.21 o 
  -4  12   4      226.93      199.81     23.98 o 
  -3  12   4      235.99      184.13     22.93 o 
  -2  12   4      458.87      468.31     66.40 o 
  -1  12   4       88.52       99.84     67.57 o 
   0  12   4       25.70       70.42     48.84 o 
   1  12   4      511.15      399.17     66.30 o 
   2  12   4      225.88      323.16     64.14 o 
   3  12   4        6.41      -37.27     50.90 o 
 -18   1   5      766.48      665.28     59.28 o 
 -17   1   5      178.60      195.81     85.72 o 
 -16   1   5     1091.18     1083.91     75.99 o 
 -15   1   5     1299.44     1185.78     60.04 o 
 -14   1   5        0.79       28.02     40.85 o 
 -13   1   5     1757.19     1699.96     54.70 o 
 -12   1   5      432.10      407.49     16.60 o 
 -11   1   5        5.55        3.70      9.32 o 
 -10   1   5       88.27       82.56      9.76 o 
  -9   1   5      207.40      222.09     19.22 o 
  -8   1   5     1312.71     1323.88     28.15 o 
  -7   1   5       10.68       21.78     12.12 o 
  -6   1   5     8243.41     8572.81    122.99 o 
  -5   1   5    11759.68    11327.90    160.26 o 
  -4   1   5      385.78      454.54     12.15 o 
  -3   1   5    17869.29    17288.63    191.11 o 
  -2   1   5     6334.86     6054.09     75.83 o 
  -1   1   5     1034.18      979.42     17.30 o 
   0   1   5     2761.80     2569.76     34.74 o 
   1   1   5       86.20       99.80     11.77 o 
   2   1   5      733.40      589.83     12.90 o 
   3   1   5      216.60      214.49      8.72 o 
   4   1   5      138.24      109.35      8.78 o 
   5   1   5     1513.89     1488.88     33.84 o 
   6   1   5     1202.38     1194.30     26.01 o 
   7   1   5    12828.34    13463.77    225.28 o 
   8   1   5     3023.31     3042.06     52.46 o 
   9   1   5     4325.49     4506.66     98.81 o 
  10   1   5    10417.69    10875.61    175.52 o 
  11   1   5      386.44      414.69     21.56 o 
  12   1   5     1099.53     1043.25     34.96 o 
  13   1   5      924.83      965.73     47.42 o 
  14   1   5        3.08      -26.24     40.22 o 
  15   1   5      202.82      143.25     61.49 o 
  16   1   5      104.31       45.97    120.53 o 
  17   1   5      471.85      438.86     64.06 o 
 -17   2   5      330.48      391.55     83.66 o 
 -16   2   5      718.67      640.89     45.38 o 
 -15   2   5      213.81      217.90     77.58 o 
 -14   2   5      192.11      170.63     40.51 o 
 -13   2   5      686.02      694.07     29.47 o 
 -12   2   5      198.80      193.38     15.13 o 
 -11   2   5      850.56      841.43     76.99 o 
 -10   2   5      206.72      225.35     13.24 o 
  -9   2   5      938.24      918.76     22.71 o 
  -8   2   5     2395.54     2546.16     53.94 o 
  -7   2   5     4252.48     4553.98     67.01 o 
  -6   2   5      112.42      122.56     10.91 o 
  -5   2   5     5042.63     5037.62     71.48 o 
  -4   2   5     4077.79     3711.11     52.15 o 
  -3   2   5     5680.76     5705.73     68.04 o 
  -2   2   5      693.04      677.26     12.69 o 
  -1   2   5     5309.85     5027.26     62.79 o 
   0   2   5     4717.39     4365.79     57.02 o 
   1   2   5     3584.39     3723.99     78.36 o 
   2   2   5      188.70      195.03     10.84 o 
   3   2   5     1487.56     1624.99     25.84 o 
   4   2   5     5179.79     5274.23     67.55 o 
   5   2   5     5993.55     6165.29     84.73 o 
   6   2   5     2912.63     2998.54     48.51 o 
   7   2   5      282.67      346.13     30.40 o 
   8   2   5     6769.63     7242.77    109.33 o 
   9   2   5     5530.31     5901.43     98.68 o 
  10   2   5       19.70       28.08     17.70 o 
  11   2   5       35.76       49.88     29.52 o 
  12   2   5     1141.83     1129.67     40.08 o 
  13   2   5     1618.94     1652.30    161.28 o 
  14   2   5      207.25      195.88     61.93 o 
  15   2   5        0.40      -25.65     79.49 o 
  16   2   5      204.03      121.34     44.90 o 
  17   2   5      392.29      331.89     95.33 o 
 -17   3   5        1.40      -49.78     42.98 o 
 -16   3   5      163.20      172.73     37.33 o 
 -15   3   5        5.30       37.54     18.97 o 
 -14   3   5     1205.91     1139.17     41.52 o 
 -13   3   5     1906.98     1925.24     57.91 o 
 -12   3   5       62.64       47.36     15.28 o 
 -11   3   5     4446.80     4703.22     90.18 o 
 -10   3   5     5768.27     5976.26     99.31 o 
  -9   3   5      231.04      230.11     13.27 o 
  -8   3   5     4831.42     5162.95     76.74 o 
  -7   3   5     3009.84     3065.77     49.15 o 
  -6   3   5      784.48      822.19     23.29 o 
  -5   3   5      461.94      480.01     48.30 o 
  -4   3   5       61.43       86.26      9.42 o 
  -3   3   5     2083.74     2079.42     51.44 o 
  -2   3   5     3734.92     3754.29     47.41 o 
  -1   3   5    10883.22    10171.65    117.81 o 
   0   3   5    11316.36    11147.29    128.00 o 
   1   3   5     1186.13     1111.40     17.72 o 
   2   3   5    24112.68    23730.66    511.46 o 
   3   3   5    15084.83    14681.04    177.08 o 
   4   3   5      158.69      155.26     10.43 o 
   5   3   5     9721.74    10125.68    135.45 o 
   6   3   5     3486.14     3526.35     52.38 o 
   7   3   5       19.29       19.44     12.20 o 
   8   3   5       72.68       78.02     14.61 o 
   9   3   5      143.12      133.10     27.90 o 
  10   3   5      101.57      101.53     17.46 o 
  11   3   5     1534.87     1532.97     41.49 o 
  12   3   5     5595.02     6019.85    140.56 o 
  13   3   5        2.79        2.82     29.81 o 
  14   3   5     3378.68     3402.39    110.15 o 
  15   3   5     5298.36     5117.53    181.35 o 
  16   3   5      252.57      189.78     55.09 o 
 -17   4   5       23.82      116.71     66.99 o 
 -16   4   5       25.57       48.96     93.07 o 
 -15   4   5      484.09      468.52     29.46 o 
 -14   4   5       20.48       -5.63     33.79 o 
 -13   4   5       14.01       29.81     19.34 o 
 -12   4   5     3664.26     3692.48    113.96 o 
 -11   4   5     1446.89     1424.43     52.03 o 
 -10   4   5     1455.92     1417.85     33.05 o 
  -9   4   5     3049.75     3097.46     52.60 o 
  -8   4   5     1325.20     1443.17     28.44 o 
  -7   4   5     1209.49     1147.94     27.66 o 
  -6   4   5      997.89     1021.81     19.22 o 
  -5   4   5      751.33      775.57     15.48 o 
  -4   4   5       13.64       13.86      6.99 o 
  -3   4   5       99.61       83.93      7.29 o 
  -2   4   5      491.96      441.47     10.65 o 
  -1   4   5      364.34      344.31      9.05 o 
   0   4   5     6615.75     6281.35     76.98 o 
   1   4   5     4105.90     3947.44     50.98 o 
   2   4   5      466.41      487.96     11.21 o 
   3   4   5     8569.89     8612.80    119.92 o 
   4   4   5    10097.95    10426.09    141.96 o 
   5   4   5       34.12       57.75     17.65 o 
   6   4   5      929.85     1011.47     23.92 o 
   7   4   5      700.32      663.87     28.88 o 
   8   4   5       25.37       15.82     18.59 o 
   9   4   5        4.27       -8.39     13.25 o 
  10   4   5      181.97      197.59     17.98 o 
  11   4   5      709.99      719.37     32.59 o 
  12   4   5       96.04       83.61     27.85 o 
  13   4   5     1438.87     1374.58     67.97 o 
  14   4   5     1206.00     1188.79     56.53 o 
  15   4   5      170.80       60.03     39.41 o 
  16   4   5      595.53      512.88    102.98 o 
 -16   5   5      166.75      114.75     33.54 o 
 -15   5   5      501.84      507.05     45.11 o 
 -14   5   5      147.89       94.06     26.38 o 
 -13   5   5     1647.61     1684.45     54.04 o 
 -12   5   5        9.28       17.55     13.58 o 
 -11   5   5       23.12       16.59     13.14 o 
 -10   5   5      925.37      901.27     39.62 o 
  -9   5   5       26.03       12.75     11.86 o 
  -8   5   5     1063.88     1121.48     45.16 o 
  -7   5   5      293.41      293.97     11.37 o 
  -6   5   5      490.93      499.01     13.12 o 
  -5   5   5     1430.35     1508.43     25.13 o 
  -4   5   5        2.80       26.66      8.28 o 
  -3   5   5     1110.34     1090.15     20.30 o 
  -2   5   5      149.06      156.21     16.82 o 
  -1   5   5      226.55      220.10      8.19 o 
   0   5   5     2072.78     2072.87     30.06 o 
   1   5   5       81.08       88.90      7.39 o 
   2   5   5     4380.57     4384.36     59.73 o 
   3   5   5        9.33        1.26      7.56 o 
   4   5   5       12.24       13.06      7.70 o 
   5   5   5     2885.72     2912.17     42.23 o 
   6   5   5        6.78        8.30     12.26 o 
   7   5   5     3917.43     4144.08     69.83 o 
   8   5   5      782.90      792.64     25.86 o 
   9   5   5      589.03      595.95     20.56 o 
  10   5   5     1787.48     1807.70     49.24 o 
  11   5   5       17.53       25.66     18.73 o 
  12   5   5      375.64      373.64     26.87 o 
  13   5   5       27.90       -1.79     25.11 o 
  14   5   5       72.22      121.07     44.77 o 
  15   5   5      407.34      411.01     48.33 o 
 -15   6   5      970.18      998.50     65.32 o 
 -14   6   5      690.14      692.83     40.21 o 
 -13   6   5      336.45      227.55     60.46 o 
 -12   6   5     2632.62     2609.17     63.73 o 
 -11   6   5      774.73      816.51     27.16 o 
 -10   6   5       63.59       39.71     23.49 o 
  -9   6   5     2256.62     2340.52     42.70 o 
  -8   6   5     1223.78     1193.95     26.73 o 
  -7   6   5     1569.11     1562.33     47.08 o 
  -6   6   5     1675.21     1684.03     28.41 o 
  -5   6   5      467.91      454.29     12.13 o 
  -4   6   5      462.88      473.99     11.81 o 
  -3   6   5       47.43       39.04      6.93 o 
  -2   6   5     3398.76     3549.51     51.97 o 
  -1   6   5      355.69      361.31     10.52 o 
   0   6   5     4026.39     4133.03     52.61 o 
   1   6   5    10308.04    10365.17    130.22 o 
   2   6   5      280.21      250.34     18.68 o 
   3   6   5     3738.63     3835.52     55.80 o 
   4   6   5     5024.17     5184.83     71.50 o 
   5   6   5     1095.50     1080.43     26.68 o 
   6   6   5     1447.31     1486.45     30.59 o 
   7   6   5      941.10     1036.92     24.94 o 
   8   6   5       49.10       61.35     21.18 o 
   9   6   5      507.66      581.27     24.48 o 
  10   6   5     1116.54     1225.50     43.98 o 
  11   6   5      580.57      579.03     30.80 o 
  12   6   5      191.77      186.93     31.24 o 
  13   6   5     1456.93     1376.81     75.78 o 
  14   6   5      760.52      885.13     89.44 o 
 -14   7   5      410.08      366.95     33.16 o 
 -13   7   5        0.78        2.81     19.19 o 
 -12   7   5      218.83      224.27     27.02 o 
 -11   7   5       88.62       88.96     20.99 o 
 -10   7   5      466.19      465.85     31.63 o 
  -9   7   5     1176.24     1127.55     32.56 o 
  -8   7   5       60.09       59.69     11.47 o 
  -7   7   5     1505.36     1577.23     48.65 o 
  -6   7   5     1496.06     1564.11     63.36 o 
  -5   7   5     3694.22     3827.07     63.70 o 
  -4   7   5      471.04      445.81     14.21 o 
  -3   7   5     2336.39     2435.99     41.17 o 
  -2   7   5     2753.72     2867.85     44.66 o 
  -1   7   5     1951.91     1948.66     37.32 o 
   0   7   5        2.76        5.87      5.93 o 
   1   7   5      435.73      460.49     11.86 o 
   2   7   5      871.06      868.84     17.58 o 
   3   7   5      781.87      749.88     25.70 o 
   4   7   5      519.00      498.93     12.75 o 
   5   7   5        1.46       -9.24      8.32 o 
   6   7   5     2367.74     2532.32     55.22 o 
   7   7   5     4266.13     4648.17     80.85 o 
   8   7   5      112.92      125.09     14.18 o 
   9   7   5      450.54      398.92     20.43 o 
  10   7   5     2403.58     2415.91     66.52 o 
  11   7   5     1373.38     1396.68    114.45 o 
  12   7   5        7.45       64.73     34.33 o 
  13   7   5       17.87       33.25     53.75 o 
  14   7   5      423.82      331.10     75.22 o 
 -13   8   5      651.01      595.75     38.79 o 
 -12   8   5       82.56       22.48     39.23 o 
 -11   8   5       21.36       -1.95     13.38 o 
 -10   8   5      165.22      113.91     20.79 o 
  -9   8   5       21.97       18.95     12.70 o 
  -8   8   5      995.79      945.19     54.04 o 
  -7   8   5     2429.10     2499.89     45.36 o 
  -6   8   5      419.48      394.32     35.31 o 
  -5   8   5     1553.54     1627.25     30.22 o 
  -4   8   5     9734.70    10449.62    139.97 o 
  -3   8   5     1015.92     1034.15     22.05 o 
  -2   8   5     3643.78     3903.04     63.44 o 
  -1   8   5     3675.88     3758.20    103.13 o 
   0   8   5      259.81      249.31     11.13 o 
   1   8   5      134.48      127.57      7.97 o 
   2   8   5        1.12        6.92     10.79 o 
   3   8   5        6.19        1.03      6.60 o 
   4   8   5      365.30      382.43     12.90 o 
   5   8   5     2839.80     3166.39    118.03 o 
   6   8   5     3025.44     3211.40     62.72 o 
   7   8   5      223.54      230.25     25.21 o 
   8   8   5     5099.32     5054.94    113.87 o 
   9   8   5     4119.79     4592.77    152.80 o 
  10   8   5       46.10       78.56     33.35 o 
  11   8   5     1844.01     1873.14    132.79 o 
  12   8   5      583.69      515.48     71.10 o 
 -12   9   5      180.88      171.76     20.22 o 
 -11   9   5       71.59       89.04     66.10 o 
 -10   9   5      165.74      167.64     18.75 o 
  -9   9   5      143.08      112.29     12.99 o 
  -8   9   5      119.13       92.41     14.71 o 
  -7   9   5      825.56      795.26     92.44 o 
  -6   9   5      314.88      363.60     55.76 o 
  -5   9   5       20.35       21.15     17.86 o 
  -4   9   5       52.11       54.10     11.94 o 
  -3   9   5      448.44      449.60     19.29 o 
  -2   9   5      497.34      477.47     13.05 o 
  -1   9   5      336.75      302.36     18.24 o 
   0   9   5       30.42       35.41      6.87 o 
   1   9   5      240.21      239.05     14.56 o 
   2   9   5      879.52      907.77     24.52 o 
   3   9   5      617.00      608.20     17.47 o 
   4   9   5       45.06       56.81      8.66 o 
   5   9   5      201.27      191.43     31.38 o 
   6   9   5      735.13      588.40     24.61 o 
   7   9   5      243.80      229.62     23.53 o 
   8   9   5       11.56       43.01     22.70 o 
   9   9   5       14.72      -37.27     56.98 o 
  10   9   5       91.08      121.52     46.98 o 
  11   9   5      383.78      551.67     75.03 o 
 -10  10   5      115.12      143.87     42.12 o 
  -9  10   5      454.72      562.40     54.23 o 
  -8  10   5      106.90      117.13     30.88 o 
  -7  10   5     1112.59     1166.73     68.03 o 
  -6  10   5     1270.53     1302.13     95.82 o 
  -5  10   5       69.53       48.49     19.33 o 
  -4  10   5     2027.73     2199.91     89.98 o 
  -3  10   5       28.90       42.50     18.64 o 
  -2  10   5     1481.77     1433.97     88.37 o 
  -1  10   5      205.21      159.93     19.96 o 
   0  10   5      824.71      840.72     73.85 o 
   1  10   5     1321.68     1295.58     29.32 o 
   2  10   5        1.20       13.91      7.18 o 
   3  10   5      665.33      632.49     26.77 o 
   4  10   5      470.69      333.81     19.42 o 
   5  10   5       39.38       25.02     33.35 o 
   6  10   5     1064.10      797.94     70.81 o 
   7  10   5       80.64       27.36     45.90 o 
   8  10   5     1094.53     1046.56     83.07 o 
   9  10   5      885.65      764.69     79.64 o 
  -7  11   5      140.42      118.35     38.45 o 
  -6  11   5      424.22      400.42     47.86 o 
  -5  11   5      725.22      705.63     91.50 o 
  -4  11   5        1.06       25.34     23.92 o 
  -3  11   5      600.80      555.65     44.92 o 
  -2  11   5       95.61       74.31     21.34 o 
  -1  11   5      159.68      106.30     33.89 o 
   0  11   5        6.44        7.36     24.42 o 
   1  11   5        2.81       11.63     55.41 o 
   2  11   5       85.62       67.03     15.54 o 
   3  11   5      223.19      227.84     23.88 o 
   4  11   5       23.36       62.77     24.32 o 
   5  11   5        7.87       12.75     21.48 o 
   6  11   5      133.09      148.39     38.94 o 
  -2  12   5      774.21      797.94     46.31 o 
  -1  12   5      106.17      104.84     51.98 o 
   0  12   5     1393.66     1274.59    111.81 o 
   1  12   5     3498.65     3440.58    231.46 o 
 -17   0   6      737.58      501.36     77.19 o 
 -16   0   6      244.83      188.11     56.69 o 
 -15   0   6      334.06      256.07     61.10 o 
 -14   0   6     2956.75     3006.99    127.11 o 
 -13   0   6     1339.36     1331.08     52.57 o 
 -12   0   6     3472.52     3638.10    102.00 o 
 -11   0   6     8538.66     8903.47    206.84 o 
 -10   0   6      183.52      188.11     23.24 o 
  -9   0   6     5349.60     5532.04    130.44 o 
  -8   0   6      903.60      900.14     31.97 o 
  -7   0   6       92.83       99.84     19.42 o 
  -6   0   6      332.20      372.20     24.13 o 
  -5   0   6     2705.08     2676.57     68.06 o 
  -4   0   6     1273.83     1232.41     30.80 o 
  -3   0   6      673.12      586.00     18.24 o 
  -2   0   6    33432.18    32913.00    534.02 o 
  -1   0   6    15329.04    15263.46    263.14 o 
   0   0   6      546.05      521.17     17.16 o 
   1   0   6    24815.81    24499.22    411.72 o 
   2   0   6    14454.14    14065.38    237.73 o 
   3   0   6      173.97      177.12     13.34 o 
   4   0   6     7143.92     7282.68    122.89 o 
   5   0   6      297.43      296.68     16.18 o 
   6   0   6      877.47      949.66     28.93 o 
   7   0   6      968.36     1060.78     36.68 o 
   8   0   6     1329.52     1402.87     46.88 o 
   9   0   6        4.69       31.38     20.69 o 
  10   0   6     3127.97     3138.90     94.74 o 
  11   0   6     5028.97     5397.77    151.82 o 
  12   0   6     1189.87     1114.53     62.77 o 
  13   0   6     2100.99     2136.67    130.24 o 
  14   0   6     5969.70     6164.03    324.53 o 
  15   0   6      937.50      886.99     93.27 o 
  16   0   6      421.64      201.25     99.55 o 
 -17   1   6      274.08      211.38     52.17 o 
 -16   1   6      584.93      548.59     57.71 o 
 -15   1   6       17.45      -56.85     81.01 o 
 -14   1   6      120.89      116.69     22.32 o 
 -13   1   6     1591.07     1536.98     46.50 o 
 -12   1   6     1651.75     1685.89     40.89 o 
 -11   1   6        0.10      -18.43     17.65 o 
 -10   1   6     1404.14     1484.63     37.37 o 
  -9   1   6      760.42      788.23     24.90 o 
  -8   1   6      829.14      849.14     29.23 o 
  -7   1   6      140.13      149.66     13.80 o 
  -6   1   6      198.01      198.45     12.76 o 
  -5   1   6     1797.00     1883.84     35.51 o 
  -4   1   6      728.59      661.08     13.66 o 
  -3   1   6     2417.53     2371.66     31.24 o 
  -2   1   6      216.76      244.99     12.70 o 
  -1   1   6     7344.01     7435.88     91.68 o 
   0   1   6     3760.88     3689.30     48.41 o 
   1   1   6     1573.13     1532.25     29.37 o 
   2   1   6      387.90      403.73     14.47 o 
   3   1   6     5295.83     5257.35     72.67 o 
   4   1   6     4801.70     4857.01     66.31 o 
   5   1   6      430.07      443.61     15.84 o 
   6   1   6       96.69       86.71     12.15 o 
   7   1   6      933.25      906.76     23.99 o 
   8   1   6     3108.73     3218.39     57.77 o 
   9   1   6     2631.68     2735.93     54.38 o 
  10   1   6      228.54      246.31     36.43 o 
  11   1   6      176.49      195.86     19.95 o 
  12   1   6     2120.61     2169.23     74.48 o 
  13   1   6     3289.41     3237.83    100.79 o 
  14   1   6       30.30      -61.46     41.22 o 
  15   1   6      549.51      591.80     60.00 o 
  16   1   6      878.33      771.68     69.75 o 
 -17   2   6      298.16      229.83     61.35 o 
 -16   2   6     1147.63     1142.55     58.74 o 
 -15   2   6       43.07       23.24     21.80 o 
 -14   2   6      916.13      879.50     39.13 o 
 -13   2   6      213.45      251.19     25.32 o 
 -12   2   6     1159.08     1198.53     34.47 o 
 -11   2   6      239.28      216.36     39.03 o 
 -10   2   6     1539.66     1514.69     47.57 o 
  -9   2   6     3730.86     3994.43     71.34 o 
  -8   2   6      468.98      476.29     18.26 o 
  -7   2   6     6910.73     7377.23    137.16 o 
  -6   2   6     5763.01     5938.48    123.13 o 
  -5   2   6      237.17      252.94      9.21 o 
  -4   2   6     5951.30     5969.64     76.94 o 
  -3   2   6      992.34      912.47     15.33 o 
  -2   2   6      469.73      445.54     17.21 o 
  -1   2   6     2020.52     1835.40     28.47 o 
   0   2   6        4.03       12.33      7.26 o 
   1   2   6     2939.16     2748.94     38.25 o 
   2   2   6      438.49      518.41     13.10 o 
   3   2   6     7665.90     7689.78     95.06 o 
   4   2   6      885.55      875.86     17.06 o 
   5   2   6     2126.31     2156.97     32.91 o 
   6   2   6     6443.35     6613.31    130.00 o 
   7   2   6     1626.25     1718.34     50.61 o 
   8   2   6     1232.09     1364.66     33.52 o 
   9   2   6     3045.79     3299.31    151.33 o 
  10   2   6       59.15       64.02     14.87 o 
  11   2   6     1615.18     1688.62     74.00 o 
  12   2   6        8.04       -8.31     57.91 o 
  13   2   6      174.12      175.21     28.52 o 
  14   2   6      254.41      238.89     45.43 o 
  15   2   6      187.72      225.12     44.02 o 
  16   2   6      595.33      623.04     75.90 o 
 -17   3   6       17.73        2.01     34.72 o 
 -16   3   6      645.72      624.05     43.11 o 
 -15   3   6      521.53      481.38     31.59 o 
 -14   3   6       14.79       37.69     37.76 o 
 -13   3   6     1057.63     1049.23     30.61 o 
 -12   3   6      456.97      410.52     20.06 o 
 -11   3   6      203.00      207.43     14.29 o 
 -10   3   6       14.01       25.36     19.52 o 
  -9   3   6      695.19      668.64     31.48 o 
  -8   3   6        4.44        6.18     14.20 o 
  -7   3   6      447.70      462.47     43.06 o 
  -6   3   6      536.40      564.58     14.58 o 
  -5   3   6      179.76      180.16     11.62 o 
  -4   3   6      421.41      435.19     11.88 o 
  -3   3   6     4316.62     4364.43     58.53 o 
  -2   3   6     1124.19     1180.24     18.96 o 
  -1   3   6     4020.39     4051.32     50.53 o 
   0   3   6     4465.00     4279.96     57.98 o 
   1   3   6      564.03      558.91     16.28 o 
   2   3   6     1386.82     1331.31     38.84 o 
   3   3   6     2239.65     2325.70     35.19 o 
   4   3   6       80.88       82.59     10.89 o 
   5   3   6       55.92       60.15     11.05 o 
   6   3   6      515.07      522.36     15.67 o 
   7   3   6        2.73        9.95     13.54 o 
   8   3   6      149.80      174.63     14.87 o 
   9   3   6      802.88      808.72     27.70 o 
  10   3   6     1075.67     1115.25     37.66 o 
  11   3   6       90.62       74.61     20.86 o 
  12   3   6     1271.78     1334.19     50.37 o 
  13   3   6      882.43      828.87     57.13 o 
  14   3   6       26.07      -23.30     33.77 o 
  15   3   6      528.36      457.25     61.20 o 
  16   3   6      129.03       91.68     43.78 o 
 -16   4   6      444.50      416.92     48.65 o 
 -15   4   6       35.12      -19.96     34.31 o 
 -14   4   6       56.23       61.01     19.47 o 
 -13   4   6       45.94       41.70     13.75 o 
 -12   4   6       30.68       21.69     25.06 o 
 -11   4   6       66.73       58.00     13.14 o 
 -10   4   6     1783.34     1765.79     48.79 o 
  -9   4   6     4364.00     4462.66     73.26 o 
  -8   4   6      218.19      194.45     19.47 o 
  -7   4   6     6382.03     6747.68    109.16 o 
  -6   4   6     4411.40     4448.05     67.17 o 
  -5   4   6       89.37       91.91      9.50 o 
  -4   4   6     2854.90     2781.62     59.43 o 
  -3   4   6     2887.80     2738.50     39.39 o 
  -2   4   6      208.91      200.10      8.45 o 
  -1   4   6      167.53      139.15      7.46 o 
   0   4   6        2.28        3.30      7.29 o 
   1   4   6      876.40      839.20     15.40 o 
   2   4   6     2806.48     2826.04     42.41 o 
   3   4   6     8095.31     8077.12    107.26 o 
   4   4   6      838.29      851.17     19.76 o 
   5   4   6     3546.31     3649.54     56.01 o 
   6   4   6     9209.70     9862.12    136.13 o 
   7   4   6      725.30      776.04     39.33 o 
   8   4   6      100.13      101.11     16.85 o 
   9   4   6     1939.29     2136.68     49.13 o 
  10   4   6     1736.57     1782.13     60.81 o 
  11   4   6       95.88       75.22     22.26 o 
  12   4   6       37.17       38.86     29.54 o 
  13   4   6       41.97       51.01     41.58 o 
  14   4   6       30.48       16.71     28.05 o 
  15   4   6      945.18      902.34     70.22 o 
 -15   5   6       74.44       72.62     25.36 o 
 -14   5   6      379.18      384.93     30.18 o 
 -13   5   6      147.17      112.18     31.73 o 
 -12   5   6       43.46       47.81     14.97 o 
 -11   5   6      921.52      939.18     27.15 o 
 -10   5   6       67.70       72.47     14.08 o 
  -9   5   6     1077.93     1149.15     46.88 o 
  -8   5   6     6094.74     6854.53    105.59 o 
  -7   5   6     1254.98     1287.47     24.81 o 
  -6   5   6     2130.32     2173.22     39.08 o 
  -5   5   6     2505.45     2659.22     44.14 o 
  -4   5   6     2061.14     2038.76     45.11 o 
  -3   5   6       72.41       84.96      8.36 o 
  -2   5   6     2248.47     2149.68     33.81 o 
  -1   5   6      571.66      589.55     25.11 o 
   0   5   6       82.68       81.66      8.27 o 
   1   5   6      298.01      279.98     10.28 o 
   2   5   6     1773.77     1780.09     27.84 o 
   3   5   6      763.30      767.79     22.70 o 
   4   5   6    10814.28    10972.39    138.73 o 
   5   5   6     4751.87     4975.29     76.09 o 
   6   5   6        2.39       31.22     23.93 o 
   7   5   6     3804.62     4060.18     71.92 o 
   8   5   6     5521.24     5903.79    105.52 o 
   9   5   6     1499.10     1516.48     42.71 o 
  10   5   6      219.80      247.21     22.37 o 
  11   5   6      974.06      940.78     37.79 o 
  12   5   6      112.77       79.47     24.17 o 
  13   5   6       56.33       60.08     26.61 o 
  14   5   6      775.30      708.14     69.89 o 
  15   5   6      138.96      212.04     68.46 o 
 -15   6   6      366.20      363.23     35.13 o 
 -14   6   6     1692.79     1582.42    259.26 o 
 -13   6   6       23.12      -15.79     22.26 o 
 -12   6   6      799.49      838.64     31.77 o 
 -11   6   6     1737.13     1934.87     46.77 o 
 -10   6   6      162.63      181.18     26.77 o 
  -9   6   6      445.88      416.92     17.16 o 
  -8   6   6      515.24      488.99     29.13 o 
  -7   6   6      854.97      883.66     19.61 o 
  -6   6   6      145.63      160.95     10.50 o 
  -5   6   6      372.94      359.22     15.40 o 
  -4   6   6      773.88      723.17     16.56 o 
  -3   6   6     1738.24     1753.71     29.53 o 
  -2   6   6    11721.07    12069.37    150.83 o 
  -1   6   6     3894.72     3773.69     55.80 o 
   0   6   6      574.62      550.80     22.02 o 
   1   6   6     7823.82     7949.12    100.16 o 
   2   6   6     2407.33     2540.94     37.90 o 
   3   6   6      347.85      334.74     13.11 o 
   4   6   6      468.94      476.21     17.11 o 
   5   6   6     1104.40     1093.84     24.91 o 
   6   6   6       23.56       22.66     15.64 o 
   7   6   6      580.15      587.68     20.55 o 
   8   6   6      144.15      166.86     18.30 o 
   9   6   6       74.88       46.95     35.26 o 
  10   6   6     1404.44     1405.01     46.15 o 
  11   6   6     2538.27     2673.62     76.19 o 
  12   6   6       28.29       28.29     32.84 o 
  13   6   6     1036.12      934.27     89.94 o 
  14   6   6     1372.95     1454.95    126.62 o 
 -14   7   6       41.03       59.62     22.32 o 
 -13   7   6     1259.24     1223.12     86.70 o 
 -12   7   6      442.00      400.62     41.19 o 
 -11   7   6      945.69     1031.08     41.96 o 
 -10   7   6     2137.20     2130.86     53.37 o 
  -9   7   6       24.91       22.55     12.55 o 
  -8   7   6     1279.69     1325.81     34.65 o 
  -7   7   6      934.06      963.97     22.65 o 
  -6   7   6       92.65       87.42      8.54 o 
  -5   7   6      280.02      281.24     11.86 o 
  -4   7   6       27.68       25.63      7.40 o 
  -3   7   6     2638.92     2812.03     44.41 o 
  -2   7   6      499.64      430.35     26.73 o 
  -1   7   6     2072.59     2007.23     46.29 o 
   0   7   6     2629.38     2696.81     43.50 o 
   1   7   6      315.41      366.36     22.07 o 
   2   7   6     2637.27     2811.70     45.39 o 
   3   7   6     1279.92     1289.14     24.83 o 
   4   7   6       19.08       17.02      9.31 o 
   5   7   6     1668.12     1676.05     31.41 o 
   6   7   6       21.25       17.71     21.58 o 
   7   7   6     1053.16     1041.24     32.47 o 
   8   7   6       77.44       68.43     22.36 o 
   9   7   6      739.06      767.92     32.32 o 
  10   7   6     1377.71     1522.83    181.00 o 
  11   7   6        0.02      -31.38     32.27 o 
  12   7   6     1648.65     1685.62    126.03 o 
  13   7   6     1137.65     1054.70    109.84 o 
 -13   8   6      200.94      170.25     39.28 o 
 -12   8   6      111.49      109.59     49.53 o 
 -11   8   6      193.47      181.36     19.17 o 
 -10   8   6       48.16       33.68     15.34 o 
  -9   8   6       69.58      103.64     18.98 o 
  -8   8   6       67.59       71.63     11.28 o 
  -7   8   6        8.17       -0.88     21.48 o 
  -6   8   6        0.26      -10.42      9.62 o 
  -5   8   6      204.80      168.77     14.81 o 
  -4   8   6      365.91      421.86     15.15 o 
  -3   8   6      205.07      178.63     12.99 o 
  -2   8   6      478.07      478.72     23.93 o 
  -1   8   6     1249.08     1267.16     43.45 o 
   0   8   6       12.88        9.01      8.83 o 
   1   8   6      626.90      569.92     23.88 o 
   2   8   6      199.54      210.56     10.70 o 
   3   8   6        2.62        2.64      7.51 o 
   4   8   6       37.52       30.93      9.05 o 
   5   8   6       24.62       37.82     14.17 o 
   6   8   6       30.03       37.98     21.67 o 
   7   8   6       92.24       71.73     28.10 o 
   8   8   6      126.46       84.15     27.56 o 
   9   8   6       42.98       29.32     42.07 o 
  10   8   6      234.24      178.79     51.10 o 
  11   8   6      432.92      418.19     65.32 o 
  12   8   6       13.50       97.29     59.92 o 
 -11   9   6      349.24      359.34     63.01 o 
 -10   9   6      767.51      809.51     39.38 o 
  -9   9   6      209.92      188.33     47.27 o 
  -8   9   6      517.12      580.50     35.06 o 
  -7   9   6       34.79       31.59     11.72 o 
  -6   9   6      519.29      475.36     18.66 o 
  -5   9   6      239.55      240.00     11.30 o 
  -4   9   6      619.65      627.52     28.49 o 
  -3   9   6     3164.97     3406.50     70.17 o 
  -2   9   6      553.27      530.01     16.78 o 
  -1   9   6     1366.64     1387.86     36.26 o 
   0   9   6     6422.30     6539.75    121.13 o 
   1   9   6     1057.13     1034.21     25.52 o 
   2   9   6     2788.38     2845.60     66.89 o 
   3   9   6     2842.07     2867.36    122.40 o 
   4   9   6        7.34        5.17     10.79 o 
   5   9   6      398.19      368.86     22.47 o 
   6   9   6      234.55      242.74     29.74 o 
   7   9   6      481.42      473.70     65.42 o 
   8   9   6        6.99      -28.34     56.69 o 
   9   9   6      844.53      968.98     93.56 o 
  10   9   6     1085.26     1091.58     99.35 o 
  -9  10   6       65.88       98.62     36.05 o 
  -8  10   6      309.10      241.00     36.62 o 
  -7  10   6      806.21      787.79     43.90 o 
  -6  10   6      351.97      334.46     35.69 o 
  -5  10   6       39.18       35.67     25.94 o 
  -4  10   6        8.95        5.23     25.96 o 
  -3  10   6      804.84      787.65     63.99 o 
  -2  10   6      977.19      936.94     48.30 o 
  -1  10   6      853.76      806.84     31.07 o 
   0  10   6        1.87       -1.58      9.96 o 
   1  10   6     1108.65      990.17     43.89 o 
   2  10   6     1422.92     1313.38    118.13 o 
   3  10   6      603.70      532.02     37.12 o 
   4  10   6        4.14      -14.08     20.89 o 
   5  10   6     1020.07      900.14     73.26 o 
   6  10   6      549.02      415.64     53.65 o 
   7  10   6       91.43       52.76     39.13 o 
   8  10   6       29.74       72.58     54.92 o 
  -6  11   6      658.49      764.96     69.73 o 
  -5  11   6      986.48     1069.37     59.05 o 
  -4  11   6      669.32      632.59     45.93 o 
  -3  11   6      293.87      282.29     62.77 o 
  -2  11   6      909.73      889.23     51.95 o 
  -1  11   6       28.59       50.79     22.40 o 
   0  11   6        8.32      -25.04     30.40 o 
   1  11   6        5.01       43.01     35.80 o 
   2  11   6      600.14      550.06     30.44 o 
   3  11   6       83.16       43.25     21.38 o 
   4  11   6     2341.01     2151.18    136.52 o 
   5  11   6     2081.75     1952.58    121.81 o 
 -16   1   7       37.72       34.99     24.94 o 
 -15   1   7      111.09      134.98     31.92 o 
 -14   1   7      226.74      233.69     31.09 o 
 -13   1   7      869.11      887.74     33.14 o 
 -12   1   7      251.93      246.98     19.83 o 
 -11   1   7     1574.53     1672.17     40.72 o 
 -10   1   7     2166.37     2211.94     57.47 o 
  -9   1   7      415.63      401.72     19.52 o 
  -8   1   7      917.91      956.43     69.54 o 
  -7   1   7     6484.94     6774.65    107.50 o 
  -6   1   7        0.63        9.40     15.64 o 
  -5   1   7     3090.77     3048.00     55.41 o 
  -4   1   7     1600.46     1645.45     24.94 o 
  -3   1   7      331.58      356.75     13.80 o 
  -2   1   7      466.15      430.04     22.07 o 
  -1   1   7     1986.68     1959.54     29.40 o 
   0   1   7     1217.77     1124.02     20.01 o 
   1   1   7      336.73      354.83     12.52 o 
   2   1   7     9393.69     9216.43    114.77 o 
   3   1   7     8252.69     7994.20    102.95 o 
   4   1   7      335.36      308.33     15.94 o 
   5   1   7     8958.53     9171.42    118.73 o 
   6   1   7     3912.62     4027.38     60.37 o 
   7   1   7      227.06      211.96     18.68 o 
   8   1   7     1959.55     1926.40     42.79 o 
   9   1   7        5.08        0.00     19.52 o 
  10   1   7      402.13      375.57     24.01 o 
  11   1   7       37.74       39.49     30.94 o 
  12   1   7      735.17      679.92     50.39 o 
  13   1   7      232.02      207.97     59.83 o 
  14   1   7      725.39      717.51    128.38 o 
  15   1   7     2724.80     2561.05    125.40 o 
 -16   2   7       30.67       24.35     37.71 o 
 -15   2   7      197.19      207.60     38.64 o 
 -14   2   7      169.76      186.93     21.55 o 
 -13   2   7      428.12      386.12     62.08 o 
 -12   2   7     1247.32     1286.25     42.11 o 
 -11   2   7       29.41       32.28     14.03 o 
 -10   2   7     1327.10     1366.57     35.16 o 
  -9   2   7     1802.84     1884.10     40.36 o 
  -8   2   7     2547.14     2678.50     79.49 o 
  -7   2   7        1.55       27.34     13.14 o 
  -6   2   7     2179.94     2163.63     44.25 o 
  -5   2   7     1941.58     2039.79     36.96 o 
  -4   2   7     1221.55     1192.32     31.38 o 
  -3   2   7       31.38       30.55      7.55 o 
  -2   2   7        3.89        2.70      8.00 o 
  -1   2   7     5324.23     5329.26     77.72 o 
   0   2   7     3334.36     3295.22     45.77 o 
   1   2   7      515.47      503.20     14.07 o 
   2   2   7      198.73      177.32     16.97 o 
   3   2   7     6366.86     6418.02     86.85 o 
   4   2   7     7172.59     7361.85    110.19 o 
   5   2   7      375.95      377.94     17.70 o 
   6   2   7     2072.70     2083.76     83.17 o 
   7   2   7     5558.59     5697.22     89.55 o 
   8   2   7     1596.66     1663.91     38.80 o 
   9   2   7      177.92      183.10     19.38 o 
  10   2   7        2.51      -18.50     22.93 o 
  11   2   7     1502.52     1621.17     58.66 o 
  12   2   7     1667.12     1644.69     83.27 o 
  13   2   7      835.06      851.83     64.45 o 
  14   2   7        2.32       16.16     57.33 o 
  15   2   7      347.68      370.98     76.25 o 
 -16   3   7      772.03      655.34     50.56 o 
 -15   3   7     1369.98     1351.07     56.12 o 
 -14   3   7       82.63       62.18     19.25 o 
 -13   3   7      152.58      130.58     20.15 o 
 -12   3   7     2872.84     3108.03     75.47 o 
 -11   3   7      693.90      835.10     55.71 o 
 -10   3   7      858.83      841.74     26.33 o 
  -9   3   7      985.47      999.59     27.98 o 
  -8   3   7      116.12      126.17     39.57 o 
  -7   3   7      207.25      229.31     16.13 o 
  -6   3   7     3911.47     4028.21    109.65 o 
  -5   3   7     2236.11     2361.83     94.45 o 
  -4   3   7      756.55      731.83     17.35 o 
  -3   3   7     9047.32     9077.60    109.46 o 
  -2   3   7    13528.85    13431.92    156.01 o 
  -1   3   7       49.12       46.81     11.38 o 
   0   3   7     9200.63     9085.16    116.03 o 
   1   3   7     7701.45     7573.59     98.23 o 
   2   3   7      193.27      190.38     12.50 o 
   3   3   7     1398.43     1474.17     27.22 o 
   4   3   7       35.97       40.82      9.95 o 
   5   3   7      289.15      276.52     12.85 o 
   6   3   7      712.97      702.75     19.85 o 
   7   3   7     6400.15     6763.04    104.87 o 
   8   3   7      714.89      729.80     25.13 o 
   9   3   7     1774.71     1834.13     53.54 o 
  10   3   7     8651.79     9224.73    204.95 o 
  11   3   7     2537.05     2542.70     79.84 o 
  12   3   7      728.72      722.45     64.73 o 
  13   3   7     3516.95     3537.87    233.62 o 
  14   3   7     1175.78     1091.26     73.83 o 
  15   3   7      156.52      163.82     51.98 o 
 -15   4   7      201.46      171.15     25.69 o 
 -14   4   7      180.25      176.08     27.89 o 
 -13   4   7      668.25      658.25     31.26 o 
 -12   4   7       33.81       30.48     30.45 o 
 -11   4   7      843.56      840.51     30.75 o 
 -10   4   7      337.92      335.21     21.75 o 
  -9   4   7      459.96      485.57     21.45 o 
  -8   4   7       20.47       -0.88     11.81 o 
  -7   4   7     3047.37     2959.71     56.59 o 
  -6   4   7       35.77       20.35     14.61 o 
  -5   4   7     1411.80     1445.36     25.74 o 
  -4   4   7     3156.67     3362.96     47.46 o 
  -3   4   7     2252.50     2187.00     34.14 o 
  -2   4   7     1052.23     1028.13     33.10 o 
  -1   4   7     4725.65     4765.88     60.95 o 
   0   4   7     1035.38     1027.11     18.31 o 
   1   4   7       37.89       34.94      8.26 o 
   2   4   7     3272.01     3254.03     47.99 o 
   3   4   7       96.24       85.89     11.06 o 
   4   4   7        0.69       -0.49     25.89 o 
   5   4   7       93.89      103.46     14.96 o 
   6   4   7      656.60      640.70     19.41 o 
   7   4   7      126.18      141.14     15.51 o 
   8   4   7     4474.59     4747.55     91.40 o 
   9   4   7     1364.28     1396.54     44.98 o 
  10   4   7        0.48       35.69     22.70 o 
  11   4   7     1699.64     1794.29     54.98 o 
  12   4   7     2112.68     2177.23     78.74 o 
  13   4   7      212.43      221.31     33.56 o 
  14   4   7      393.35      347.50     62.77 o 
 -15   5   7      177.37      154.07     33.96 o 
 -14   5   7       14.96       20.26     25.93 o 
 -13   5   7       72.79       88.33     21.19 o 
 -12   5   7       52.75       23.83     18.81 o 
 -11   5   7      126.40      159.98     18.04 o 
 -10   5   7      687.10      699.67     45.95 o 
  -9   5   7       18.11       26.43     13.24 o 
  -8   5   7      378.00      427.43     20.84 o 
  -7   5   7     1832.80     2004.86     49.14 o 
  -6   5   7      341.70      358.71     12.49 o 
  -5   5   7     4023.33     4250.20     65.68 o 
  -4   5   7      353.38      324.19     14.28 o 
  -3   5   7     1048.83     1056.85     28.49 o 
  -2   5   7      783.12      760.36     17.09 o 
  -1   5   7      410.35      381.11     21.48 o 
   0   5   7      284.15      292.93     10.61 o 
   1   5   7      473.94      478.68     13.03 o 
   2   5   7      893.81      898.46     30.01 o 
   3   5   7      798.74      769.91     17.20 o 
   4   5   7        4.51        9.54      8.46 o 
   5   5   7     2464.31     2491.53     44.95 o 
   6   5   7      110.27       95.65     11.16 o 
   7   5   7      760.40      749.26     24.85 o 
   8   5   7      973.40     1026.06     66.64 o 
   9   5   7      161.98      174.64     25.59 o 
  10   5   7     1581.28     1579.62     73.07 o 
  11   5   7       25.87       24.61     61.84 o 
  12   5   7      585.98      510.08     56.10 o 
  13   5   7      105.22      203.97     99.25 o 
  14   5   7        2.18      -40.01     63.75 o 
 -14   6   7      952.94      932.47     52.28 o 
 -13   6   7      507.93      452.09     33.25 o 
 -12   6   7       70.65      115.28     20.11 o 
 -11   6   7      477.71      428.66     46.83 o 
 -10   6   7       34.86       46.17     14.19 o 
  -9   6   7        6.06        5.73     22.56 o 
  -8   6   7       39.03       42.36     14.10 o 
  -7   6   7     1345.52     1360.69     94.50 o 
  -6   6   7     1279.11     1326.62     28.49 o 
  -5   6   7     1087.95     1035.24     23.22 o 
  -4   6   7     5688.40     5942.14     90.05 o 
  -3   6   7     1890.94     1867.12     34.29 o 
  -2   6   7     2031.30     2069.55     52.67 o 
  -1   6   7     2315.04     2323.99     40.75 o 
   0   6   7     1431.94     1434.80     26.09 o 
   1   6   7     1305.36     1364.81     51.93 o 
   2   6   7     1932.45     1874.34     30.51 o 
   3   6   7      157.62      158.46     11.28 o 
   4   6   7      191.81      145.58     12.13 o 
   5   6   7       46.36       31.17     34.33 o 
   6   6   7      791.97      811.65     23.15 o 
   7   6   7       41.58        0.00      9.81 o 
   8   6   7     2062.31     2234.43     82.09 o 
   9   6   7     3126.86     3198.21     88.85 o 
  10   6   7       26.10       55.93     22.17 o 
  11   6   7     2259.83     2104.31    149.17 o 
  12   6   7     1868.22     1808.70    143.88 o 
  13   6   7        3.26      -36.19     53.84 o 
 -13   7   7       24.34       17.47     52.13 o 
 -12   7   7       28.48       27.65     18.01 o 
 -11   7   7      287.91      257.95     38.54 o 
 -10   7   7      933.84      854.52     42.12 o 
  -9   7   7       33.76       60.59     45.16 o 
  -8   7   7     1056.87     1060.12     31.86 o 
  -7   7   7     1146.91     1291.83     46.10 o 
  -6   7   7      506.58      473.99     19.08 o 
  -5   7   7      180.11      171.44     11.53 o 
  -4   7   7      764.51      793.45     38.00 o 
  -3   7   7     1501.78     1451.91     29.50 o 
  -2   7   7      889.28      927.17     21.96 o 
  -1   7   7      125.42      131.77      9.64 o 
   0   7   7      205.22      212.69     10.26 o 
   1   7   7     2408.91     2400.70     44.58 o 
   2   7   7     2859.12     3039.02     48.94 o 
   3   7   7     1713.49     1782.97     33.67 o 
   4   7   7      118.86      128.70     12.30 o 
   5   7   7     4815.54     5399.19     93.60 o 
   6   7   7     2424.20     2496.34    151.92 o 
   7   7   7      113.72      121.69     18.56 o 
   8   7   7       92.42       90.84     18.07 o 
   9   7   7      235.75      255.09     31.31 o 
  10   7   7      377.42      378.18     42.66 o 
  11   7   7      227.37      246.17     77.68 o 
  12   7   7        9.68      -60.81     54.73 o 
 -12   8   7      903.91      984.68     50.28 o 
 -11   8   7      526.73      543.72     29.44 o 
 -10   8   7      231.39      241.63     41.73 o 
  -9   8   7     2842.70     3105.66    122.99 o 
  -8   8   7     1575.69     1592.17     55.93 o 
  -7   8   7      269.22      284.05     18.99 o 
  -6   8   7     1691.05     1714.70     53.40 o 
  -5   8   7      831.61      831.47     23.40 o 
  -4   8   7      133.39      113.68      9.87 o 
  -3   8   7      172.50      175.17     16.48 o 
  -2   8   7      176.82      188.59     20.11 o 
  -1   8   7       36.40       58.19     36.68 o 
   0   8   7     1324.51     1312.73     28.73 o 
   1   8   7     2369.14     2345.36     45.77 o 
   2   8   7       36.83       25.29     10.10 o 
   3   8   7     4010.30     4245.67    142.45 o 
   4   8   7     5031.51     5331.82    110.41 o 
   5   8   7      764.60      714.52     24.21 o 
   6   8   7     2981.82     3307.82     91.10 o 
   7   8   7     2324.08     2295.85     90.03 o 
   8   8   7       49.21      119.46     45.90 o 
   9   8   7       49.52       51.88     46.88 o 
  10   8   7       58.51       43.25     50.21 o 
  11   8   7        7.16      -70.42     77.28 o 
 -10   9   7       31.66       27.35     20.16 o 
  -9   9   7      192.66      210.27     25.40 o 
  -8   9   7      458.84      407.79     35.21 o 
  -7   9   7      114.29      124.75     14.80 o 
  -6   9   7       27.38       20.18     12.98 o 
  -5   9   7        1.34       -8.66     32.86 o 
  -4   9   7      149.81      107.82     18.73 o 
  -3   9   7      591.34      631.28     25.60 o 
  -2   9   7      478.68      444.38     21.89 o 
  -1   9   7       13.35       19.29     10.61 o 
   0   9   7      255.99      209.29     14.16 o 
   1   9   7      604.71      559.26     53.89 o 
   2   9   7      276.03      282.87     43.74 o 
   3   9   7        7.16       25.40     17.65 o 
   4   9   7       27.45        1.96     18.73 o 
   5   9   7      234.65      205.76     50.31 o 
   6   9   7      232.50      140.84     55.02 o 
   7   9   7       93.14      114.75     63.06 o 
   8   9   7       83.14       47.08     59.73 o 
   9   9   7      208.06      247.15     73.85 o 
  -8  10   7      494.40      511.27     70.81 o 
  -7  10   7       58.54       43.50     39.77 o 
  -6  10   7      346.89      297.22     32.34 o 
  -5  10   7       20.04        5.16     32.80 o 
  -4  10   7     1317.68     1198.38     46.85 o 
  -3  10   7      192.22      158.93     15.34 o 
  -2  10   7     1255.73     1262.85     51.54 o 
  -1  10   7      866.00      817.05    118.13 o 
   0  10   7       12.78       28.21     13.96 o 
   1  10   7     1305.05     1245.65     61.89 o 
   2  10   7      622.93      580.02     36.19 o 
   3  10   7      316.94      308.64     31.87 o 
   4  10   7      595.69      460.17     56.39 o 
   5  10   7      200.19      228.81     37.86 o 
   6  10   7      395.58      264.21     45.80 o 
   7  10   7      163.47      188.99     43.06 o 
  -4  11   7        1.21       13.56     22.48 o 
  -3  11   7       31.03       25.61     23.92 o 
  -2  11   7      427.45      432.29     38.64 o 
  -1  11   7      327.46      361.97     72.33 o 
   0  11   7        0.65      -13.61     24.31 o 
   1  11   7      499.65      477.09     38.76 o 
   2  11   7      413.89      369.74     28.93 o 
 -16   0   8     2276.70     2099.20    114.75 o 
 -15   0   8      349.66      279.71     40.90 o 
 -14   0   8      703.25      773.32     66.20 o 
 -13   0   8     1241.51     1301.56     70.03 o 
 -12   0   8       64.04       59.83     23.73 o 
 -11   0   8      338.38      341.40     31.29 o 
 -10   0   8      419.81      418.19     32.07 o 
  -9   0   8     1060.59     1195.34     45.51 o 
  -8   0   8      297.41      265.20     23.44 o 
  -7   0   8     7806.11     8168.69    181.15 o 
  -6   0   8    10127.84    10149.91    220.87 o 
  -5   0   8      252.68      218.51     12.95 o 
  -4   0   8     5876.55     5753.20    114.06 o 
  -3   0   8    14427.28    14529.66    256.66 o 
  -2   0   8       82.78      104.25     15.99 o 
  -1   0   8     4041.84     4033.64     79.54 o 
   0   0   8     2215.46     2186.10     49.82 o 
   1   0   8     1016.36      905.73     35.80 o 
   2   0   8      314.34      297.76     16.18 o 
   3   0   8      803.61      837.37     27.17 o 
   4   0   8      312.30      323.16     21.38 o 
   5   0   8     3887.97     3907.32     86.11 o 
   6   0   8    13925.12    15232.57    270.59 o 
   7   0   8     6343.59     6778.57    159.86 o 
   8   0   8     3629.89     3990.00    114.75 o 
   9   0   8    11156.45    12590.81    358.47 o 
  10   0   8     2774.60     3177.64    158.88 o 
  11   0   8       36.66       26.38     45.02 o 
  12   0   8     2162.45     2274.86    140.44 o 
  13   0   8     1129.80     1150.33    102.00 o 
  14   0   8       32.55       51.00     55.90 o 
  15   0   8       14.28       70.42     66.79 o 
 -16   1   8        4.28       20.06     32.68 o 
 -15   1   8      355.65      350.18     31.40 o 
 -14   1   8      230.38      220.50     26.35 o 
 -13   1   8       76.23       61.81     21.84 o 
 -12   1   8       22.63       41.11     23.64 o 
 -11   1   8      144.73      129.14     34.82 o 
 -10   1   8      431.35      421.06     21.35 o 
  -9   1   8      597.68      643.52     23.61 o 
  -8   1   8      850.18      919.77     27.50 o 
  -7   1   8       88.21       66.39     17.56 o 
  -6   1   8     2470.27     2622.22     50.98 o 
  -5   1   8     2016.59     1932.76     38.59 o 
  -4   1   8     1943.06     2026.36     30.85 o 
  -3   1   8       72.25       64.96     22.61 o 
  -2   1   8     3209.88     3138.65     45.83 o 
  -1   1   8     2543.47     2545.49     39.05 o 
   0   1   8      265.84      286.39     12.34 o 
   1   1   8      118.65      104.69     10.85 o 
   2   1   8      623.82      593.32     16.72 o 
   3   1   8     1235.82     1273.58     25.28 o 
   4   1   8      591.25      626.36     23.49 o 
   5   1   8      215.67      266.35     14.08 o 
   6   1   8      255.14      280.88     15.56 o 
   7   1   8     2590.22     2808.69     51.03 o 
   8   1   8     2275.66     2295.84     53.05 o 
   9   1   8        3.80      -25.09     16.73 o 
  10   1   8      123.12      129.85     26.12 o 
  11   1   8     1860.54     1912.28     80.38 o 
  12   1   8     1529.04     1564.52     79.50 o 
  13   1   8       13.48       38.37    118.23 o 
  14   1   8      204.17      175.91     50.21 o 
 -15   2   8       66.14       39.51     37.17 o 
 -14   2   8      605.54      553.26     35.39 o 
 -13   2   8      648.98      643.96     42.42 o 
 -12   2   8      914.31      899.95     36.78 o 
 -11   2   8     1552.81     1651.30     57.47 o 
 -10   2   8      271.83      238.68     21.23 o 
  -9   2   8     1143.22     1270.77     32.35 o 
  -8   2   8     1010.58     1059.50     28.54 o 
  -7   2   8      140.96      150.99     37.32 o 
  -6   2   8     3672.07     3866.65     68.86 o 
  -5   2   8      187.77      195.55     15.94 o 
  -4   2   8     1399.96     1462.20     26.19 o 
  -3   2   8      789.53      761.10     20.69 o 
  -2   2   8     2628.52     2625.01     40.85 o 
  -1   2   8     3258.31     3202.56     47.61 o 
   0   2   8      951.88      894.98     19.20 o 
   1   2   8     3086.76     3005.94    103.08 o 
   2   2   8     4043.48     4021.72     58.98 o 
   3   2   8      406.09      370.23     14.03 o 
   4   2   8     2346.91     2323.06     39.23 o 
   5   2   8      464.16      435.17     15.22 o 
   6   2   8      138.65      138.13     13.37 o 
   7   2   8     1033.31      998.36     27.05 o 
   8   2   8       18.90       31.06     16.07 o 
   9   2   8     1052.52     1050.25     39.96 o 
  10   2   8        2.89        9.26     24.33 o 
  11   2   8     1694.44     1724.03    122.55 o 
  12   2   8       99.17      110.14     56.59 o 
  13   2   8      768.57      667.07     71.79 o 
  14   2   8      850.96      841.36     64.84 o 
 -15   3   8      388.79      384.86     32.69 o 
 -14   3   8      135.93      103.35     20.20 o 
 -13   3   8      396.89      414.73     27.48 o 
 -12   3   8      187.47      192.82     21.89 o 
 -11   3   8      229.69      225.20     20.46 o 
 -10   3   8        2.73       -2.24     14.48 o 
  -9   3   8       17.42       -1.96     16.26 o 
  -8   3   8      152.41      171.64     19.57 o 
  -7   3   8      447.53      488.74     20.06 o 
  -6   3   8       16.00       13.93      7.45 o 
  -5   3   8     1314.55     1340.25     29.16 o 
  -4   3   8     1769.85     1854.38     32.36 o 
  -3   3   8      596.76      628.13     15.44 o 
  -2   3   8     1611.25     1548.43     25.97 o 
  -1   3   8      111.00       97.89      9.66 o 
   0   3   8      121.12      102.88     17.46 o 
   1   3   8      120.13       98.45     20.20 o 
   2   3   8      288.81      303.83     12.72 o 
   3   3   8      168.49      169.14     12.34 o 
   4   3   8      555.40      566.57     16.85 o 
   5   3   8      208.53      226.04     14.88 o 
   6   3   8      258.34      247.99     14.90 o 
   7   3   8      507.75      538.53     41.58 o 
   8   3   8     1474.85     1544.01     48.06 o 
   9   3   8      107.14       77.80     24.91 o 
  10   3   8      614.15      564.92     33.82 o 
  11   3   8      746.37      784.58     45.66 o 
  12   3   8       10.45       55.13     41.58 o 
  13   3   8      159.52      110.44     68.55 o 
  14   3   8        4.71      -53.56     41.64 o 
 -15   4   8      492.07      428.50     40.33 o 
 -14   4   8      958.60      921.87     47.05 o 
 -13   4   8      164.97      153.74     33.20 o 
 -12   4   8      374.08      409.54     29.04 o 
 -11   4   8     2813.62     2942.33     71.84 o 
 -10   4   8      115.36      163.75     17.32 o 
  -9   4   8      925.35      910.20     30.37 o 
  -8   4   8     1243.37     1318.76     34.93 o 
  -7   4   8       27.40       21.92      8.57 o 
  -6   4   8      274.09      277.98     13.72 o 
  -5   4   8        9.84        7.87     19.12 o 
  -4   4   8      116.06      109.65      9.63 o 
  -3   4   8      436.00      441.43     34.28 o 
  -2   4   8     2424.63     2436.72     36.02 o 
  -1   4   8     2263.83     2247.90     34.59 o 
   0   4   8     1641.17     1618.98     26.54 o 
   1   4   8    10096.08    10211.24    128.87 o 
   2   4   8     4263.00     4081.66     64.33 o 
   3   4   8      226.37      238.43     13.31 o 
   4   4   8     2783.39     2853.02     47.15 o 
   5   4   8     1613.89     1711.66     35.41 o 
   6   4   8      267.76      253.26     26.09 o 
   7   4   8        4.49        4.64     15.83 o 
   8   4   8       29.31       48.32     24.08 o 
   9   4   8       82.50       49.07     28.98 o 
  10   4   8      692.41      694.27     41.83 o 
  11   4   8     1163.35     1096.07     53.16 o 
  12   4   8        1.92       -3.03     33.30 o 
  13   4   8     1364.72     1352.52     82.09 o 
 -14   5   8      213.98      224.43     31.86 o 
 -13   5   8     1111.99     1162.57     70.76 o 
 -12   5   8      832.96      940.94     43.48 o 
 -11   5   8      164.09      189.91     21.51 o 
 -10   5   8     2867.63     3220.03     83.27 o 
  -9   5   8     2062.14     2153.35     55.15 o 
  -8   5   8       10.26       21.77     14.34 o 
  -7   5   8      794.83      790.69     22.34 o 
  -6   5   8      591.85      572.58     18.98 o 
  -5   5   8     1063.76     1041.80     23.27 o 
  -4   5   8      499.80      525.56     17.74 o 
  -3   5   8      299.13      324.18     13.14 o 
  -2   5   8       30.59       29.90      8.98 o 
  -1   5   8     3854.48     3954.58     55.48 o 
   0   5   8     6026.65     6165.61     83.21 o 
   1   5   8     1014.42     1002.53     20.89 o 
   2   5   8     4881.13     5144.61     69.67 o 
   3   5   8     6121.36     6278.19     86.89 o 
   4   5   8      583.24      624.12     31.04 o 
   5   5   8      138.11      142.08     14.71 o 
   6   5   8     2156.82     2340.33     56.61 o 
   7   5   8      829.73      885.48     35.01 o 
   8   5   8      251.02      243.38     22.86 o 
   9   5   8       93.94       94.57     24.00 o 
  10   5   8        1.18       18.82     67.57 o 
  11   5   8      543.75      538.21     43.50 o 
  12   5   8     3130.40     3392.77    318.45 o 
  13   5   8     1056.65     1025.75    100.48 o 
 -13   6   8      272.29      250.17     33.68 o 
 -12   6   8        3.04      -19.87     25.87 o 
 -11   6   8       67.36       66.79     27.66 o 
 -10   6   8      125.58      145.77     20.00 o 
  -9   6   8        2.99       28.28     13.38 o 
  -8   6   8       75.00       75.06     16.57 o 
  -7   6   8      342.17      362.19     29.96 o 
  -6   6   8     1569.93     1627.86     36.61 o 
  -5   6   8       15.59       11.25     14.66 o 
  -4   6   8     2508.40     2647.85     67.48 o 
  -3   6   8     2892.61     3003.22     49.71 o 
  -2   6   8       23.32       16.94      9.96 o 
  -1   6   8     1598.85     1591.66     29.12 o 
   0   6   8      391.59      420.43     21.14 o 
   1   6   8       45.11       47.05      8.95 o 
   2   6   8      638.47      594.24     16.08 o 
   3   6   8       67.87       83.31     13.83 o 
   4   6   8       53.98       40.52     12.60 o 
   5   6   8     1229.58     1201.73     57.77 o 
   6   6   8     2788.18     2790.24     64.12 o 
   7   6   8      703.03      754.98     32.76 o 
   8   6   8      417.69      413.33     26.66 o 
   9   6   8     2372.50     2252.93    102.19 o 
  10   6   8     1106.93     1098.31     53.87 o 
  11   6   8        1.28        3.86     38.40 o 
  12   6   8      294.32      363.76     70.52 o 
 -12   7   8      282.76      233.24     35.39 o 
 -11   7   8       13.75       25.81     25.98 o 
 -10   7   8      150.25      130.83     23.64 o 
  -9   7   8       30.52        7.32     46.98 o 
  -8   7   8      578.01      575.51     33.31 o 
  -7   7   8      562.83      440.39     17.64 o 
  -6   7   8      470.58      469.90     18.69 o 
  -5   7   8     2469.65     2522.25    153.88 o 
  -4   7   8      915.04      873.13     32.32 o 
  -3   7   8     1758.74     1746.44     39.77 o 
  -2   7   8     2649.53     2710.81     54.26 o 
  -1   7   8        8.18       20.59     11.69 o 
   0   7   8     1403.19     1439.90     29.71 o 
   1   7   8      657.65      655.78     18.90 o 
   2   7   8      154.09      165.47     13.35 o 
   3   7   8       86.84      105.18     36.29 o 
   4   7   8       10.45       -3.39     26.82 o 
   5   7   8      712.59      699.24     35.85 o 
   6   7   8      385.60      393.67     40.80 o 
   7   7   8     1517.93     1539.90     71.64 o 
   8   7   8     1818.31     1702.21     70.65 o 
   9   7   8        0.34       64.73     66.50 o 
  10   7   8      927.47      907.59     79.24 o 
  11   7   8      687.75      733.80     86.50 o 
 -11   8   8       10.69       49.87     21.98 o 
 -10   8   8      148.75      118.07     22.92 o 
  -9   8   8      218.44      195.31     23.70 o 
  -8   8   8        1.72      -16.86     39.28 o 
  -7   8   8      103.38      119.84     16.28 o 
  -6   8   8      566.78      608.59     28.54 o 
  -5   8   8       58.95       36.40     14.15 o 
  -4   8   8      351.26      299.42     24.81 o 
  -3   8   8      142.49      124.80     13.09 o 
  -2   8   8        2.81       16.66      9.90 o 
  -1   8   8       99.34       70.25     11.67 o 
   0   8   8        3.03       -8.20     15.59 o 
   1   8   8        0.12       -1.63     15.64 o 
   2   8   8       23.65       28.54     12.30 o 
   3   8   8      140.78      143.90     32.86 o 
   4   8   8       20.88        5.72     27.85 o 
   5   8   8      112.88      108.55     20.67 o 
   6   8   8      164.11      143.88     42.07 o 
   7   8   8       15.16       -1.96     41.49 o 
   8   8   8        2.34        7.75     62.47 o 
   9   8   8       46.06       69.44     50.12 o 
  -9   9   8      164.29      117.40     23.73 o 
  -8   9   8     1343.83     1393.55     72.48 o 
  -7   9   8      926.26      914.55     42.69 o 
  -6   9   8       84.57      112.91     17.84 o 
  -5   9   8     4772.08     5296.07    165.28 o 
  -4   9   8     1736.05     1767.54     59.45 o 
  -3   9   8      400.26      394.26     22.82 o 
  -2   9   8     1381.21     1407.53     75.47 o 
  -1   9   8      318.71      278.07     52.32 o 
   0   9   8       16.05        9.81     17.65 o 
   1   9   8      291.04      277.55     26.09 o 
   2   9   8       42.84        7.75     27.36 o 
   3   9   8       34.55       27.36     24.52 o 
   4   9   8      527.51      446.83     33.15 o 
   5   9   8     1410.60     1476.52     74.64 o 
   6   9   8      109.69       72.58     57.08 o 
   7   9   8     3386.83     3234.43    213.71 o 
  -6  10   8      405.32      398.48     44.71 o 
  -5  10   8       10.63       28.98     40.26 o 
  -4  10   8     1153.15     1221.87     52.35 o 
  -3  10   8     1025.22      995.47     46.25 o 
  -2  10   8      285.48      245.02     45.70 o 
  -1  10   8       88.67      111.55     20.95 o 
   0  10   8      864.97      902.00     50.80 o 
   1  10   8     1247.04     1230.26     63.75 o 
   2  10   8      133.00      173.00     24.71 o 
   3  10   8        0.40        1.96     22.66 o 
   4  10   8       55.32       44.04     25.40 o 
 -15   1   9      697.49      676.16     40.80 o 
 -14   1   9      328.43      287.15     44.53 o 
 -13   1   9      322.99      330.30     35.80 o 
 -12   1   9     2036.57     2008.13     71.60 o 
 -11   1   9       17.41       44.72     31.48 o 
 -10   1   9      662.06      723.30     31.95 o 
  -9   1   9      867.74      858.10     43.99 o 
  -8   1   9      170.54      144.49     16.13 o 
  -7   1   9      502.93      521.36     21.70 o 
  -6   1   9       78.88       52.88     20.06 o 
  -5   1   9      188.47      207.36     12.26 o 
  -4   1   9       19.24       38.52     22.66 o 
  -3   1   9     2283.62     2271.91     38.00 o 
  -2   1   9     6417.20     6629.89     93.76 o 
  -1   1   9      312.09      274.03     16.04 o 
   0   1   9     5609.14     5506.48     78.89 o 
   1   1   9     6025.97     5876.67     96.02 o 
   2   1   9       26.11       45.71     11.86 o 
   3   1   9     6515.57     6467.73     92.58 o 
   4   1   9      479.07      470.71     23.78 o 
   5   1   9       79.81       89.21     13.38 o 
   6   1   9      138.66      121.06     15.57 o 
   7   1   9       96.48       49.55     19.66 o 
   8   1   9      279.67      283.21     76.16 o 
   9   1   9      991.57     1036.71     65.50 o 
  10   1   9     1665.16     1606.06     72.50 o 
  11   1   9     1013.62     1014.73     91.41 o 
  12   1   9      731.31      686.83     52.21 o 
  13   1   9     3595.59     3529.89    163.06 o 
 -15   2   9       14.21       17.25     25.57 o 
 -14   2   9      311.30      292.32     32.86 o 
 -13   2   9      271.59      246.00     26.72 o 
 -12   2   9        4.73       72.48    113.82 o 
 -11   2   9      529.21      521.00     70.27 o 
 -10   2   9      498.89      522.38     28.20 o 
  -9   2   9      409.89      457.03     27.26 o 
  -8   2   9        1.77      -16.13     23.10 o 
  -7   2   9      158.74      143.88     15.89 o 
  -6   2   9      709.72      765.98     18.91 o 
  -5   2   9     1260.01     1174.24     25.74 o 
  -4   2   9     1701.33     1800.66     30.65 o 
  -3   2   9       19.46       35.60     13.29 o 
  -2   2   9     4125.07     4266.44     65.05 o 
  -1   2   9     2623.85     2605.80     42.96 o 
   0   2   9     1119.30     1140.80     23.92 o 
   1   2   9       26.20       26.65     10.80 o 
   2   2   9     2296.35     2353.22     40.81 o 
   3   2   9     2823.73     2861.20     47.36 o 
   4   2   9      350.56      359.55     15.95 o 
   5   2   9        2.87      -10.30     14.66 o 
   6   2   9      435.14      469.59     19.86 o 
   7   2   9     1145.59     1168.61     50.70 o 
   8   2   9     2279.02     2392.90     68.19 o 
   9   2   9      113.55       75.58     25.05 o 
  10   2   9      862.99      812.67     58.63 o 
  11   2   9     2285.24     2133.76    103.26 o 
  12   2   9     1911.62     1813.74    130.00 o 
  13   2   9        1.14       74.48     55.95 o 
 -14   3   9      146.34      127.47     31.04 o 
 -13   3   9       46.78       47.26     34.72 o 
 -12   3   9       44.42        7.71     21.48 o 
 -11   3   9      281.89      252.39     22.89 o 
 -10   3   9     2260.92     2223.14     57.47 o 
  -9   3   9      568.56      547.54     24.59 o 
  -8   3   9     2426.60     2616.19     58.48 o 
  -7   3   9     6394.44     6911.69    132.52 o 
  -6   3   9       98.31      107.24      9.75 o 
  -5   3   9     2173.91     2207.53     42.34 o 
  -4   3   9     2963.13     2909.86     46.54 o 
  -3   3   9     2386.12     2363.89     37.30 o 
  -2   3   9     2067.08     1983.73     33.34 o 
  -1   3   9     1833.08     1773.26     29.67 o 
   0   3   9       72.74       63.55     13.68 o 
   1   3   9       31.64       43.31     10.81 o 
   2   3   9     2690.55     2703.30     44.85 o 
   3   3   9     1512.16     1536.66     50.31 o 
   4   3   9     3265.04     3256.96     58.94 o 
   5   3   9     8280.70     8825.94    134.02 o 
   6   3   9     5218.47     5536.89    110.73 o 
   7   3   9      189.52      200.19     21.31 o 
   8   3   9     5545.04     5888.90    161.47 o 
   9   3   9     2886.82     3094.44     97.80 o 
  10   3   9        0.52      -35.89     33.60 o 
  11   3   9      396.21      461.18     47.33 o 
  12   3   9       78.67       57.49     39.23 o 
  13   3   9       40.88       93.77     72.92 o 
 -14   4   9       27.82      -10.83     33.46 o 
 -13   4   9       50.27       41.92     23.26 o 
 -12   4   9       25.77       26.67     20.97 o 
 -11   4   9        4.81        9.24     17.40 o 
 -10   4   9        6.20        2.18     17.07 o 
  -9   4   9     1451.65     1598.01     46.92 o 
  -8   4   9      602.71      605.18     24.43 o 
  -7   4   9     1394.39     1374.14     32.71 o 
  -6   4   9     3267.24     3596.62     63.57 o 
  -5   4   9      169.26      156.98     16.51 o 
  -4   4   9      211.82      244.21     13.14 o 
  -3   4   9     1297.81     1204.07     24.44 o 
  -2   4   9      968.53      997.39     22.31 o 
  -1   4   9       28.50       15.07      9.56 o 
   0   4   9       95.04       98.31     11.95 o 
   1   4   9       74.41       89.80     29.96 o 
   2   4   9      187.37      169.57     18.19 o 
   3   4   9     2061.80     2016.77     37.80 o 
   4   4   9     1366.13     1338.44     33.48 o 
   5   4   9      183.29      181.36     20.06 o 
   6   4   9     1365.19     1427.85     42.27 o 
   7   4   9     3420.93     3418.68     77.55 o 
   8   4   9      164.10      159.99     26.92 o 
   9   4   9      562.48      609.93     47.32 o 
  10   4   9      969.65      882.38     50.90 o 
  11   4   9      153.94      128.72     40.93 o 
  12   4   9        6.56      -40.82     66.35 o 
 -13   5   9       64.95      116.02     29.43 o 
 -12   5   9      369.91      347.34     34.53 o 
 -11   5   9        0.13      -12.30     20.25 o 
 -10   5   9      871.30      918.01     35.52 o 
  -9   5   9       84.84      111.91     21.09 o 
  -8   5   9        5.41       -5.40     15.29 o 
  -7   5   9      733.31      715.84     28.54 o 
  -6   5   9       86.60       97.03     16.23 o 
  -5   5   9      390.46      431.11     18.12 o 
  -4   5   9      390.26      348.71     16.47 o 
  -3   5   9      513.20      462.11     16.49 o 
  -2   5   9     1277.06     1321.75     27.30 o 
  -1   5   9        3.15       28.72     12.60 o 
   0   5   9      923.39      942.27     22.13 o 
   1   5   9      493.48      468.87     16.63 o 
   2   5   9       31.20       44.85     10.60 o 
   3   5   9     1778.47     1837.63     38.74 o 
   4   5   9      135.77      118.52     15.06 o 
   5   5   9     1317.40     1294.55     93.51 o 
   6   5   9      530.99      556.12     50.80 o 
   7   5   9       20.69       22.45     31.34 o 
   8   5   9      730.80      711.93     37.41 o 
   9   5   9       21.59       89.79     26.46 o 
  10   5   9      409.65      318.54     46.12 o 
  11   5   9      522.35      613.63     59.78 o 
  12   5   9      275.61      220.97     57.27 o 
 -12   6   9       31.96       26.15     24.67 o 
 -11   6   9     1053.77     1072.15     56.44 o 
 -10   6   9      113.13      178.41     35.06 o 
  -9   6   9     1929.86     2206.04     83.66 o 
  -8   6   9      797.67      774.16     30.92 o 
  -7   6   9       55.41       41.08     18.73 o 
  -6   6   9     1976.33     2136.92     55.02 o 
  -5   6   9     1895.35     1963.96     44.15 o 
  -4   6   9       93.51       63.09     20.99 o 
  -3   6   9     1740.22     1699.36     42.71 o 
  -2   6   9      165.33      175.29     13.34 o 
  -1   6   9      101.97      112.04     11.87 o 
   0   6   9        4.65       -6.06     30.31 o 
   1   6   9      663.12      634.84     23.05 o 
   2   6   9      100.78       80.34     12.99 o 
   3   6   9     1025.62     1063.11     81.55 o 
   4   6   9     2826.79     2910.70     83.76 o 
   5   6   9      136.13      106.48     17.55 o 
   6   6   9     1237.96     1348.29     38.91 o 
   7   6   9     2309.48     2338.64     59.01 o 
   8   6   9      219.13      205.24     34.23 o 
   9   6   9      453.87      497.47     45.70 o 
  10   6   9     1443.79     1274.59    114.06 o 
  11   6   9        0.52      -47.08     75.62 o 
 -11   7   9      537.42      467.79     40.70 o 
 -10   7   9       32.45       44.32     22.70 o 
  -9   7   9      315.93      300.08     30.67 o 
  -8   7   9      280.65      308.89     72.43 o 
  -7   7   9       19.26       17.91     26.92 o 
  -6   7   9      185.07      171.83     20.28 o 
  -5   7   9      134.52      118.82     18.49 o 
  -4   7   9      925.54      840.00     26.26 o 
  -3   7   9      963.60      957.96     44.87 o 
  -2   7   9      658.75      644.43     22.32 o 
  -1   7   9        1.23        1.60     27.95 o 
   0   7   9     1240.73     1191.56     31.10 o 
   1   7   9     2380.20     2522.57     52.88 o 
   2   7   9      476.00      459.67     20.66 o 
   3   7   9      365.31      352.52     20.91 o 
   4   7   9      882.74      878.53     29.86 o 
   5   7   9      373.13      363.36     28.44 o 
   6   7   9      312.29      294.36     22.72 o 
   7   7   9      476.16      443.33     57.82 o 
   8   7   9      110.07      173.79     56.20 o 
   9   7   9     1655.06     1677.97    143.68 o 
  -9   8   9       63.28       42.00     34.87 o 
  -8   8   9      266.56      267.85     27.46 o 
  -7   8   9      244.04      216.11     19.85 o 
  -6   8   9        0.45       11.37     35.70 o 
  -5   8   9      644.58      627.77     30.48 o 
  -4   8   9     1260.50     1267.92     44.75 o 
  -3   8   9        8.82       -8.86     16.17 o 
  -2   8   9      990.19      990.52     46.88 o 
  -1   8   9     4168.53     4348.84    158.10 o 
   0   8   9     1338.05     1480.79     64.44 o 
   1   8   9     1050.83     1128.83     40.10 o 
   2   8   9     3087.12     3069.92    182.22 o 
   3   8   9      333.12      325.63     41.98 o 
   4   8   9      244.88      240.28     33.05 o 
   5   8   9      318.09      273.43     35.21 o 
   6   8   9       36.36       74.73     30.31 o 
   7   8   9      154.60      240.28     56.30 o 
   8   8   9      659.94      493.02     70.91 o 
  -7   9   9      107.47      108.08     20.79 o 
  -6   9   9       27.05      -11.82     15.20 o 
  -5   9   9       73.45       73.26     17.93 o 
  -4   9   9      774.53      800.81     40.22 o 
  -3   9   9      206.15      219.12     20.75 o 
  -2   9   9      125.88      146.43     20.83 o 
  -1   9   9      318.95      357.78     33.15 o 
   0   9   9      239.87      209.29     30.80 o 
   1   9   9      184.55      176.34     25.79 o 
   2   9   9       50.26       12.75     21.48 o 
   3   9   9       81.51      108.77     23.54 o 
   4   9   9      510.75      582.96     48.35 o 
   5   9   9      456.61      401.72     35.11 o 
  -1  10   9     1321.58     1252.95     97.14 o 
   0  10   9      241.84      188.11     33.54 o 
 -14   0  10      326.65      336.79     46.00 o 
 -13   0  10       11.90       33.25     36.09 o 
 -12   0  10      977.30     1180.24     77.48 o 
 -11   0  10     1541.84     1537.33     78.56 o 
 -10   0  10      379.99      394.26     39.82 o 
  -9   0  10      660.12      629.25     48.74 o 
  -8   0  10     7735.10     8540.79    208.41 o 
  -7   0  10      179.74      184.77     22.95 o 
  -6   0  10     4300.91     4541.97    113.96 o 
  -5   0  10     1574.25     1557.04     41.98 o 
  -4   0  10       37.39       59.83     16.48 o 
  -3   0  10      156.79      162.41     20.79 o 
  -2   0  10      228.55      210.27     21.77 o 
  -1   0  10       13.84       28.34     15.69 o 
   0   0  10      504.40      457.52     22.75 o 
   1   0  10     1375.88     1367.95     39.43 o 
   2   0  10     4190.88     4300.41     94.45 o 
   3   0  10      157.88      153.00     18.63 o 
   4   0  10     8081.17     8844.43    170.85 o 
   5   0  10     4875.60     4965.06    114.75 o 
   6   0  10      110.48       94.25     40.11 o 
   7   0  10     4498.73     4877.19    161.82 o 
   8   0  10      649.88      819.32     82.48 o 
   9   0  10      136.86       99.84     48.84 o 
  10   0  10      224.12      179.67     52.86 o 
  11   0  10       15.87       69.44     54.82 o 
  12   0  10        1.53      -62.77     83.36 o 
 -14   1  10       25.04       36.44     26.83 o 
 -13   1  10      193.71      218.93     38.35 o 
 -12   1  10       14.91       20.96     24.06 o 
 -11   1  10      190.53      188.34     74.10 o 
 -10   1  10      222.49      235.94     24.69 o 
  -9   1  10      698.47      691.76     29.25 o 
  -8   1  10       32.79       36.69     17.65 o 
  -7   1  10     1685.99     1644.72     41.33 o 
  -6   1  10     1176.56     1159.58     30.92 o 
  -5   1  10      250.04      273.26     25.89 o 
  -4   1  10        1.98        6.35     10.42 o 
  -3   1  10      262.43      234.13     13.55 o 
  -2   1  10     2558.61     2490.43     44.21 o 
  -1   1  10     1019.19      987.54     22.93 o 
   0   1  10      249.42      227.48     17.95 o 
   1   1  10       23.72       10.81     12.85 o 
   2   1  10     1904.55     1993.01     37.55 o 
   3   1  10     4541.08     4560.91     73.24 o 
   4   1  10      540.06      544.17     20.59 o 
   5   1  10      613.47      611.17     24.88 o 
   6   1  10     2371.06     2451.17     62.47 o 
   7   1  10     1298.06     1277.53     45.08 o 
   8   1  10       29.81       26.79     60.37 o 
   9   1  10       64.65       95.37     42.66 o 
  10   1  10     1257.39     1243.24    129.26 o 
  11   1  10      607.34      518.45    101.26 o 
  12   1  10       54.57       24.06     41.20 o 
 -13   2  10      772.39      733.53     41.93 o 
 -12   2  10       18.08       -8.47     23.15 o 
 -11   2  10      467.37      415.02     27.26 o 
 -10   2  10      376.07      355.50     26.11 o 
  -9   2  10      113.28       99.32     19.72 o 
  -8   2  10       92.71       69.98     18.38 o 
  -7   2  10      281.78      230.02     20.01 o 
  -6   2  10     1203.81     1289.36     47.08 o 
  -5   2  10       23.83       37.18      9.60 o 
  -4   2  10     1206.69     1227.45     46.93 o 
  -3   2  10     3751.16     3746.37     91.80 o 
  -2   2  10      199.99      175.10     12.86 o 
  -1   2  10     3090.82     3134.44     53.24 o 
   0   2  10      145.47      129.83     14.86 o 
   1   2  10       26.93       33.71     11.82 o 
   2   2  10     1420.99     1463.38     30.51 o 
   3   2  10       55.06       62.74     14.94 o 
   4   2  10      137.18      108.00     59.29 o 
   5   2  10       80.83       67.24     19.96 o 
   6   2  10      278.63      288.18     20.36 o 
   7   2  10      961.75      944.67     41.57 o 
   8   2  10      365.48      335.66     41.40 o 
   9   2  10     2259.46     2052.63     88.85 o 
  10   2  10      623.58      671.86     64.26 o 
  11   2  10      103.49      132.50     40.01 o 
  12   2  10     1376.89     1288.82     77.11 o 
 -13   3  10      428.95      386.69     33.01 o 
 -12   3  10      319.63      317.34     29.12 o 
 -11   3  10       11.93       25.02     23.49 o 
 -10   3  10      650.87      614.21     31.30 o 
  -9   3  10      333.76      286.97     23.34 o 
  -8   3  10        5.49       10.25     18.03 o 
  -7   3  10      280.38      255.16     46.10 o 
  -6   3  10      623.15      635.11     20.12 o 
  -5   3  10       19.74       42.55     13.16 o 
  -4   3  10      435.38      429.48     18.22 o 
  -3   3  10       55.05       30.52     11.63 o 
  -2   3  10      256.00      260.87     25.84 o 
  -1   3  10      340.65      298.87     14.30 o 
   0   3  10      727.71      718.10     24.87 o 
   1   3  10      164.58      168.11     16.49 o 
   2   3  10      477.83      456.29     20.51 o 
   3   3  10     1779.09     1768.80     40.40 o 
   4   3  10      301.73      283.29     19.47 o 
   5   3  10      148.54      172.62     19.86 o 
   6   3  10     1015.17     1082.96     57.67 o 
   7   3  10      128.58      134.44     52.96 o 
   8   3  10       43.37       49.37     31.91 o 
   9   3  10       70.97      114.75     50.31 o 
  10   3  10       45.76       19.61     52.61 o 
  11   3  10        5.72       -6.56     38.37 o 
 -12   4  10      195.05      136.05     29.92 o 
 -11   4  10      121.50      116.48     52.81 o 
 -10   4  10       69.82       67.13     22.07 o 
  -9   4  10        1.39       -7.77     16.89 o 
  -8   4  10       11.27       11.84     17.51 o 
  -7   4  10      948.01      895.89     30.95 o 
  -6   4  10     1521.79     1613.19     39.11 o 
  -5   4  10      128.43      149.81     17.83 o 
  -4   4  10     2126.09     2076.80     46.99 o 
  -3   4  10     1886.58     1903.79     42.17 o 
  -2   4  10       57.32       70.21     19.71 o 
  -1   4  10     1482.24     1499.85     59.97 o 
   0   4  10     1451.00     1476.22     86.55 o 
   1   4  10      101.49       98.37     19.96 o 
   2   4  10      413.90      390.59     26.28 o 
   3   4  10      131.88      143.92     15.36 o 
   4   4  10       25.85       16.66     29.28 o 
   5   4  10      721.92      731.10     26.62 o 
   6   4  10      776.98      748.64     27.44 o 
   7   4  10       94.90      107.69     25.99 o 
   8   4  10     1499.33     1478.71     70.57 o 
   9   4  10     2934.39     3039.84    131.77 o 
  10   4  10      625.33      665.06     88.71 o 
  11   4  10      128.14      176.98     48.68 o 
 -12   5  10      285.80      320.56     38.88 o 
 -11   5  10      482.49      554.99     40.89 o 
 -10   5  10       14.71      -12.61     29.28 o 
  -9   5  10        0.65       -8.83     23.92 o 
  -8   5  10       77.82       92.69     17.73 o 
  -7   5  10        2.02        6.26     22.51 o 
  -6   5  10     1007.98     1003.83     28.74 o 
  -5   5  10     2380.65     2587.97     61.83 o 
  -4   5  10      216.28      206.82     30.35 o 
  -3   5  10      749.73      725.83     23.71 o 
  -2   5  10     4089.99     4101.04    119.06 o 
  -1   5  10     1962.16     2008.84     42.52 o 
   0   5  10       84.97       86.31     23.98 o 
   1   5  10     1653.16     1662.13     48.25 o 
   2   5  10      962.39      937.43     26.42 o 
   3   5  10       77.46       88.48     14.28 o 
   4   5  10      147.62      137.87     16.73 o 
   5   5  10       37.42       32.75     17.77 o 
   6   5  10      286.81      261.35     22.12 o 
   7   5  10     1909.13     1849.86     59.16 o 
   8   5  10     1403.13     1275.48     58.54 o 
   9   5  10       44.98       21.76     66.20 o 
  10   5  10     1778.83     1734.11     91.32 o 
 -10   6  10        2.39        6.45     19.62 o 
  -9   6  10      439.76      470.51     33.07 o 
  -8   6  10     1176.97     1144.99     53.26 o 
  -7   6  10      421.78      343.39     57.13 o 
  -6   6  10      579.35      526.72     50.12 o 
  -5   6  10     1020.21     1056.76     66.15 o 
  -4   6  10      127.68       95.42     17.52 o 
  -3   6  10        2.49      -24.92     29.91 o 
  -2   6  10        2.33        3.21     16.11 o 
  -1   6  10        3.55      -16.14     14.71 o 
   0   6  10      644.10      615.62     23.00 o 
   1   6  10     1562.90     1484.48     34.74 o 
   2   6  10      427.17      426.06     19.84 o 
   3   6  10      243.38      270.35     18.03 o 
   4   6  10     2767.68     2796.84     67.87 o 
   5   6  10     1618.25     1657.79     54.28 o 
   6   6  10       25.17       12.67     29.37 o 
   7   6  10      612.71      619.73    101.95 o 
   8   6  10      739.80      725.46    132.94 o 
   9   6  10      431.08      472.33     70.81 o 
  -9   7  10      138.89      126.38     51.39 o 
  -8   7  10       24.72       50.47     28.24 o 
  -7   7  10     1396.04     1443.75     63.34 o 
  -6   7  10      387.31      338.47     30.70 o 
  -5   7  10     1120.95     1109.24     42.02 o 
  -4   7  10      517.85      507.00     28.92 o 
  -3   7  10        0.25      -16.32     18.98 o 
  -2   7  10       88.95       80.94     26.92 o 
  -1   7  10        1.82      -24.37     16.29 o 
   0   7  10      751.55      769.49     30.21 o 
   1   7  10       21.40       26.68     16.77 o 
   2   7  10      377.43      385.57     47.13 o 
   3   7  10     1574.71     1605.09     56.50 o 
   4   7  10      345.67      334.53     27.92 o 
   5   7  10      861.21      876.38     44.87 o 
   6   7  10     1357.46     1409.93     77.58 o 
   7   7  10       14.56       52.76     47.76 o 
  -7   8  10      131.58      167.37     24.35 o 
  -6   8  10       17.62       17.14     20.89 o 
  -5   8  10        1.53       -0.59     16.32 o 
  -4   8  10       13.19        0.23      9.37 o 
  -3   8  10       43.75       59.04     18.50 o 
  -2   8  10      190.22      220.16     27.41 o 
  -1   8  10       33.63       24.89     20.28 o 
   0   8  10      203.13      205.47     23.98 o 
   1   8  10      282.61      249.11     33.64 o 
   2   8  10      291.88      277.55     39.62 o 
   3   8  10        1.71       44.92     26.48 o 
   4   8  10      388.15      418.19     41.00 o 
   5   8  10      460.17      446.83     46.29 o 
  -3   9  10       10.65       15.76     25.01 o 
  -2   9  10       63.72       55.13     21.61 o 
  -1   9  10      161.72      134.95     28.34 o 
   0   9  10      699.20      688.68     52.57 o 
   1   9  10      125.45      125.73     25.30 o 
   2   9  10      133.18       94.25     32.27 o 
 -12   1  11       79.89       29.22     26.90 o 
 -11   1  11        1.44       39.96     24.58 o 
 -10   1  11      170.16      171.89     25.44 o 
  -9   1  11      168.10      215.11     25.97 o 
  -8   1  11      605.51      574.30     35.52 o 
  -7   1  11     1610.08     1741.87     57.72 o 
  -6   1  11      510.51      553.31     17.39 o 
  -5   1  11      443.27      403.99     18.80 o 
  -4   1  11     3433.97     3507.15     69.98 o 
  -3   1  11      288.47      261.71     19.95 o 
  -2   1  11     1426.02     1461.96     40.85 o 
  -1   1  11      880.64      882.64     37.27 o 
   0   1  11       24.99       -2.06     15.32 o 
   1   1  11      495.29      495.96     23.80 o 
   2   1  11       54.82       45.22     27.95 o 
   3   1  11      838.12      833.27     46.05 o 
   4   1  11      347.57      317.26     31.68 o 
   5   1  11     1975.07     1984.65     57.21 o 
   6   1  11     1783.73     1759.67     52.92 o 
   7   1  11      339.17      253.08     37.81 o 
   8   1  11     4073.03     4422.97    268.29 o 
   9   1  11     1073.49     1136.59     72.72 o 
  10   1  11        2.58      100.20     48.09 o 
  11   1  11     1437.67     1489.43     84.63 o 
 -12   2  11       12.76      -16.43     25.27 o 
 -11   2  11      355.87      341.56     30.61 o 
 -10   2  11      288.25      280.48     28.14 o 
  -9   2  11       88.93       57.47     21.50 o 
  -8   2  11        0.20       10.06     20.99 o 
  -7   2  11      924.03      881.25     47.57 o 
  -6   2  11     1477.95     1461.33     35.05 o 
  -5   2  11      448.10      447.34     20.02 o 
  -4   2  11      571.03      569.01     34.77 o 
  -3   2  11     2454.17     2457.44     54.01 o 
  -2   2  11     1188.04     1184.30     31.06 o 
  -1   2  11       98.46       88.72     23.00 o 
   0   2  11       46.36       29.23     15.75 o 
   1   2  11     1196.63     1140.82     31.67 o 
   2   2  11     1690.68     1679.64     78.02 o 
   3   2  11      799.58      815.40     63.01 o 
   4   2  11      109.78      129.66     24.18 o 
   5   2  11      462.75      449.45     28.33 o 
   6   2  11     1725.36     1634.57     51.94 o 
   7   2  11     2175.96     2087.81     87.97 o 
   8   2  11       11.98       34.87     40.15 o 
   9   2  11      501.58      697.91     66.51 o 
  10   2  11     1130.79      991.42     62.28 o 
 -12   3  11     1084.85     1110.36     54.61 o 
 -11   3  11      354.93      447.16     32.28 o 
 -10   3  11      796.50      801.29     39.42 o 
  -9   3  11     1770.41     1869.31     58.49 o 
  -8   3  11      446.63      500.25     29.62 o 
  -7   3  11      212.31      194.59     20.66 o 
  -6   3  11     1005.24     1054.48     55.41 o 
  -5   3  11       34.57       40.22     32.81 o 
  -4   3  11        0.55      -13.09     13.88 o 
  -3   3  11      323.16      302.80     33.93 o 
  -2   3  11     1597.28     1607.27     36.15 o 
  -1   3  11        4.89       18.03     18.19 o 
   0   3  11     3546.70     3509.58     69.32 o 
   1   3  11     5675.17     5941.48    106.28 o 
   2   3  11        0.69       -1.93     15.17 o 
   3   3  11     3840.98     4013.73     81.46 o 
   4   3  11     2999.63     3011.34     69.37 o 
   5   3  11      312.37      332.09     27.36 o 
   6   3  11      867.58      856.13     36.02 o 
   7   3  11     1385.36     1363.25     76.30 o 
   8   3  11       60.56       19.95     51.00 o 
   9   3  11       80.84       36.89     87.34 o 
  10   3  11      612.67      622.19     54.94 o 
 -11   4  11      359.54      381.46     40.49 o 
 -10   4  11      461.41      487.42     37.22 o 
  -9   4  11       17.79       22.83     21.46 o 
  -8   4  11      481.54      489.63     43.89 o 
  -7   4  11      759.23      783.93     34.94 o 
  -6   4  11       65.74       51.04     10.50 o 
  -5   4  11       68.26       91.95     21.40 o 
  -4   4  11        1.47       -9.58     27.85 o 
  -3   4  11        0.19      -11.19     12.97 o 
  -2   4  11      403.39      411.32     19.46 o 
  -1   4  11     1032.40      994.98     49.87 o 
   0   4  11      129.45      123.37     15.64 o 
   1   4  11      526.71      539.25     21.31 o 
   2   4  11     2442.72     2520.18     73.46 o 
   3   4  11      369.28      315.51     20.17 o 
   4   4  11      118.43      103.19     17.70 o 
   5   4  11      686.97      661.64     34.72 o 
   6   4  11      474.95      421.58     35.43 o 
   7   4  11       12.24       47.81     26.75 o 
   8   4  11       83.25       57.70     37.33 o 
   9   4  11      173.07       87.13     54.46 o 
 -10   5  11       10.16      -24.88     30.55 o 
  -9   5  11      164.93      179.13     32.64 o 
  -8   5  11        0.15       26.06     21.83 o 
  -7   5  11      119.65      101.27     31.92 o 
  -6   5  11      137.76      109.53     54.14 o 
  -5   5  11       96.43       94.64     19.52 o 
  -4   5  11      562.59      560.45     22.64 o 
  -3   5  11        9.16       -0.25     16.08 o 
  -2   5  11     1323.72     1293.03     62.38 o 
  -1   5  11      462.18      431.95     19.92 o 
   0   5  11      896.48      929.59     27.44 o 
   1   5  11      303.13      302.38     17.92 o 
   2   5  11       41.43       53.31     15.60 o 
   3   5  11      113.30      143.08     17.41 o 
   4   5  11       98.33       67.27     16.35 o 
   5   5  11      102.14      116.82     24.27 o 
   6   5  11      360.44      328.19     31.98 o 
   7   5  11       10.81       10.95     24.96 o 
   8   5  11      761.92      713.74     55.94 o 
  -9   6  11       89.49      135.05     31.46 o 
  -8   6  11      224.30      238.59     30.10 o 
  -7   6  11      119.03      128.14     29.03 o 
  -6   6  11        6.10       -0.91     23.64 o 
  -5   6  11      102.42       56.46     17.20 o 
  -4   6  11       17.57        8.03     32.32 o 
  -3   6  11      314.09      292.30     21.34 o 
  -2   6  11        4.36        9.40     24.08 o 
  -1   6  11     3619.16     3581.21     84.52 o 
   0   6  11      739.57      742.52     46.54 o 
   1   6  11      754.77      763.49     31.37 o 
   2   6  11     1519.27     1529.08     76.55 o 
   3   6  11     1114.45     1111.13     60.12 o 
   4   6  11       86.09      103.61     34.60 o 
   5   6  11      523.42      540.43     66.10 o 
   6   6  11      449.60      454.98     40.55 o 
   7   6  11       45.02       50.99     70.66 o 
  -7   7  11      770.16      760.08     80.57 o 
  -6   7  11       96.56       78.40     28.58 o 
  -5   7  11     1370.21     1478.20     66.78 o 
  -4   7  11      969.27      967.12     95.82 o 
  -3   7  11       67.80       52.22     22.64 o 
  -2   7  11       70.76      103.66     32.44 o 
  -1   7  11      420.77      382.44     31.12 o 
   0   7  11      571.77      544.31     46.68 o 
   1   7  11       28.39       57.45     23.84 o 
   2   7  11       34.68       53.00     25.42 o 
   3   7  11      100.70       67.23     28.79 o 
   4   7  11      463.52      429.77     41.58 o 
   5   7  11     1218.64     1258.99     71.10 o 
  -3   8  11     1004.27     1032.51     49.75 o 
  -2   8  11      923.92     1091.58     66.20 o 
  -1   8  11       64.08       63.75     27.56 o 
   0   8  11      329.89      269.31     32.86 o 
   1   8  11      210.87      181.34     36.29 o 
 -11   0  12       57.36       90.03     38.05 o 
 -10   0  12     1746.20     1955.33    107.98 o 
  -9   0  12      543.53      556.09     57.57 o 
  -8   0  12       27.19       43.25     33.35 o 
  -7   0  12        3.34        7.75     31.29 o 
  -6   0  12       47.93       71.50     31.29 o 
  -5   0  12        0.23      -45.46     30.31 o 
  -4   0  12     4748.12     4690.94    137.31 o 
  -3   0  12     2273.27     2307.91     96.31 o 
  -2   0  12      122.30       43.25     40.41 o 
  -1   0  12     2113.05     2130.88     86.70 o 
   0   0  12     4490.83     4541.97    156.14 o 
   1   0  12     1151.67     1052.64     58.94 o 
   2   0  12     2150.09     2523.28    100.72 o 
   3   0  12     3560.58     3566.61    134.66 o 
   4   0  12      141.34      160.06     34.03 o 
   5   0  12      115.03      114.06     32.07 o 
   6   0  12      126.19      143.09     35.99 o 
   7   0  12       48.50       91.21     50.80 o 
   8   0  12     1058.34      936.13     88.17 o 
   9   0  12      608.26      657.89     83.56 o 
 -10   1  12      103.17      122.19     26.10 o 
  -9   1  12       88.29       64.17     25.56 o 
  -8   1  12      219.63      202.11     29.70 o 
  -7   1  12       71.13      111.79     32.28 o 
  -6   1  12        6.61        2.08     21.14 o 
  -5   1  12       94.62       84.75     27.67 o 
  -4   1  12        8.04        6.94     17.46 o 
  -3   1  12      875.42      866.05     33.21 o 
  -2   1  12      296.93      283.48     24.14 o 
  -1   1  12      103.99       88.28     23.81 o 
   0   1  12        4.03      -10.63     20.38 o 
   1   1  12     1105.65     1090.92     42.38 o 
   2   1  12     2411.06     2257.19     68.36 o 
   3   1  12        5.03       -3.14     21.39 o 
   4   1  12      202.54      164.65     29.77 o 
   5   1  12      372.67      389.01     31.74 o 
   6   1  12      652.42      623.21     41.49 o 
   7   1  12      696.07      648.28     37.24 o 
   8   1  12        9.20      -18.06     38.80 o 
   9   1  12      439.24      406.23     65.99 o 
 -10   2  12      453.84      445.33     34.47 o 
  -9   2  12      473.10      485.74     33.63 o 
  -8   2  12      666.91      656.08     36.78 o 
  -7   2  12        2.02      -11.57     27.09 o 
  -6   2  12      409.87      446.67     68.51 o 
  -5   2  12      572.30      507.24     61.74 o 
  -4   2  12        2.96        7.53     15.64 o 
  -3   2  12      735.79      723.11     31.10 o 
  -2   2  12      540.08      559.75     38.20 o 
  -1   2  12       82.79       86.81     20.21 o 
   0   2  12      376.84      352.56     26.09 o 
   1   2  12      275.85      215.76     26.97 o 
   2   2  12      303.14      301.92     33.69 o 
   3   2  12      132.37      121.70     61.79 o 
   4   2  12      526.52      519.66     30.77 o 
   5   2  12      542.50      519.04     34.80 o 
   6   2  12       12.12       20.97     39.23 o 
   7   2  12      784.90      645.40     45.60 o 
   8   2  12      376.08      344.94     59.09 o 
 -10   3  12       33.06       27.35     25.66 o 
  -9   3  12      134.25      124.66     32.76 o 
  -8   3  12       14.07       96.99     27.69 o 
  -7   3  12       49.70       43.63     22.72 o 
  -6   3  12        8.07       -4.75     17.50 o 
  -5   3  12       21.12        3.67     20.76 o 
  -4   3  12       83.54       89.01     23.10 o 
  -3   3  12       37.11       37.67     22.61 o 
  -2   3  12      473.15      423.34     22.51 o 
  -1   3  12      465.81      446.39     23.00 o 
   0   3  12       45.65       20.98     39.57 o 
   1   3  12      862.87      814.98     40.36 o 
   2   3  12       92.49      106.05     30.87 o 
   3   3  12      159.38      138.33     22.39 o 
   4   3  12       77.73       79.45     23.20 o 
   5   3  12        1.40      -37.90     25.27 o 
   6   3  12        7.78       23.50     22.92 o 
   7   3  12        0.79      -22.57     28.88 o 
   8   3  12      125.72      218.89     99.84 o 
  -9   4  12     1008.91      977.50     51.98 o 
  -8   4  12      954.68      890.97     44.92 o 
  -7   4  12       62.23       43.08     31.24 o 
  -6   4  12      471.58      448.49     35.05 o 
  -5   4  12     1023.78     1014.62     39.30 o 
  -4   4  12      100.60       92.31     22.79 o 
  -3   4  12       10.01      -21.33     14.35 o 
  -2   4  12      199.07      209.23     55.46 o 
  -1   4  12      135.96      111.14     18.86 o 
   0   4  12      142.48       95.73     16.29 o 
   1   4  12      515.55      443.57     26.25 o 
   2   4  12      164.02      120.39     22.43 o 
   3   4  12      201.61      217.04     33.31 o 
   4   4  12     2320.83     2243.94     73.30 o 
   5   4  12     1109.96      993.79     43.93 o 
   6   4  12      137.64      128.16     33.31 o 
   7   4  12     1237.24     1176.19     60.22 o 
  -7   5  12     1007.31     1014.05     58.98 o 
  -6   5  12      477.00      481.00     38.64 o 
  -5   5  12       37.84       79.86     22.43 o 
  -4   5  12      514.65      558.59     36.18 o 
  -3   5  12      905.65      843.00     38.58 o 
  -2   5  12       95.97       97.02     20.07 o 
  -1   5  12        3.49        1.45     19.06 o 
   0   5  12        3.94       -3.20     16.75 o 
   1   5  12      325.30      362.39     27.31 o 
   2   5  12     1127.78     1003.74     45.59 o 
   3   5  12     1899.94     1851.90     63.81 o 
   4   5  12       31.91       18.05     24.86 o 
   5   5  12     1874.25     1839.88     93.27 o 
   6   5  12     2772.76     2428.69    265.10 o 
  -6   6  12       10.38      -11.03     42.17 o 
  -5   6  12      143.17      174.18     49.23 o 
  -4   6  12      723.05      722.69     56.64 o 
  -3   6  12      103.17      142.52     32.96 o 
  -2   6  12        1.24      -17.97     27.37 o 
  -1   6  12      694.24      764.43     64.73 o 
   0   6  12     1217.43     1232.28     58.55 o 
   1   6  12       39.38       74.75     31.43 o 
   2   6  12      531.19      495.00     29.48 o 
   3   6  12      847.23      820.48     39.30 o 
   4   6  12        7.33        5.92     29.05 o 
  -8   1  13       33.64       37.83     33.84 o 
  -7   1  13      482.40      384.34     34.64 o 
  -6   1  13     1609.81     1675.51     67.08 o 
  -5   1  13       25.56       33.50     23.62 o 
  -4   1  13      341.54      274.47     32.16 o 
  -3   1  13       10.47       19.36     24.91 o 
  -2   1  13       11.83      -28.28     26.94 o 
  -1   1  13       14.15       47.69     22.63 o 
   0   1  13      663.77      630.65     40.80 o 
   1   1  13     1264.42     1255.55     49.43 o 
   2   1  13        0.63       41.59     23.51 o 
   3   1  13     1661.57     1619.09     61.44 o 
   4   1  13     1888.55     2040.76     72.02 o 
   5   1  13       14.65      -20.59     24.93 o 
   6   1  13     1438.76     1347.76     90.67 o 
  -8   2  13      291.08      314.41     31.38 o 
  -7   2  13      334.51      309.73     31.06 o 
  -6   2  13      100.54      100.45     30.81 o 
  -5   2  13        4.89      -20.90     26.62 o 
  -4   2  13       18.39       16.82     64.93 o 
  -3   2  13      328.53      249.74     52.13 o 
  -2   2  13      571.20      607.64     34.32 o 
  -1   2  13      142.59      148.47     22.48 o 
   0   2  13      145.21      168.10     28.36 o 
   1   2  13     1150.00     1028.68     45.36 o 
   2   2  13     1571.90     1552.65     59.30 o 
   3   2  13       71.69       92.39     29.79 o 
   4   2  13      501.51      457.16     34.05 o 
   5   2  13     1339.51     1298.18     54.26 o 
   6   2  13     1098.23     1046.71     51.50 o 
  -7   3  13       15.08      107.88     31.92 o 
  -6   3  13      111.30       61.20     24.76 o 
  -5   3  13      754.11      747.25     39.32 o 
  -4   3  13     2602.06     2621.03     97.78 o 
  -3   3  13       90.94      116.04     26.82 o 
  -2   3  13     1390.16     1382.86     55.13 o 
  -1   3  13     2363.82     2530.53    110.19 o 
   0   3  13      153.64      160.35     24.95 o 
   1   3  13      269.22      238.09     30.54 o 
   2   3  13      574.17      546.49     32.55 o 
   3   3  13      271.34      276.53     31.50 o 
   4   3  13       55.77       64.84     37.96 o 
   5   3  13      232.07      192.56     32.18 o 
  -6   4  13      144.26      154.45     27.31 o 
  -5   4  13      366.86      410.15     38.90 o 
  -4   4  13       82.90       87.52     24.46 o 
  -3   4  13     1751.48     1723.72     63.40 o 
  -2   4  13      173.11      152.18     29.18 o 
  -1   4  13      206.82      213.96     30.06 o 
   0   4  13      705.26      635.77     35.70 o 
   1   4  13      594.81      567.77     62.13 o 
   2   4  13       26.05       24.27     29.03 o 
   3   4  13      289.92      265.74     27.34 o 
   4   4  13      263.69      208.40     37.22 o 
  -3   5  13      215.65      195.14     35.98 o 
  -2   5  13       56.68       45.77     32.81 o 
  -1   5  13      638.89      683.90     40.53 o 
   0   5  13      156.69      152.19     40.65 o 
   1   5  13      173.86      146.05     26.14 o 
  -4   0  14       80.12       47.86     40.31 o 
  -3   0  14      500.15      618.27     65.42 o 
  -2   0  14     1327.41     1283.51     78.56 o 
  -1   0  14      366.10      310.90     56.30 o 
   0   0  14       11.84      -22.66     34.33 o 
   1   0  14       71.60       54.14     52.08 o 
   2   0  14      151.45      204.78     41.19 o 
  -4   1  14      561.62      538.27     35.33 o 
  -3   1  14      386.50      407.99     32.21 o 
  -2   1  14       65.60       78.42     47.66 o 
  -1   1  14       36.50       51.63     26.62 o 
   0   1  14      624.14      676.07     98.08 o 
   1   1  14      488.09      453.47     40.55 o 
  -2   2  14       78.91       70.03     57.86 o 
  -1   2  14      265.96      250.18     39.97 o 
   0   2  14     1552.21     1613.75     64.93 o 
                                                 
